# Supplementary material for: In vivo competition and horizontal gene transfer among distinct Staphylococcus aureus lineages as major drivers for adaptational changes during long-term persistence in humans
Source: BMC Microbiol. 2018 Oct 22;18:152. doi: 10.1186/s12866-018-1308-3 (PMC6198438; doi:10.1186/s12866-018-1308-3)
Supplement: Supplementary file 4 — Gene names, locus tags and position information characterizing the 14.2 kb DNA transposon and the 25.7 kb transposon, bordering genes are shown in light blue, the direct repeats are shown in light green, the indirect repeats in dark green. (XLSX 13 kb) [file 12866_2018_1308_MOESM4_ESM.xlsx]

## Sheet: Legend Additional File 4
Additional File 4. Gene names, locus tags and position information characterizing the 14.2 kb DNA transposon and the 25.7 kb transposon, bordering genes are shown in light blue, the direct repeats are shown in light green, the indirect repeats in dark green.

## Sheet: 14.2 kb transposon
14.2 kb transposon
Position begin (bp)	Position end (bp)	strand	locus	description
			tag
2,627,423	2,627,689	+	SAt021_04_2498	Carboxylesterase type B
2,627,687	2,627,694			Direct repeat TGTAAAAT
2,627,695	2,627,722			Inverted repeat GGTTATAACGAATAATTCTTAAAAGGAG
2,628,172	2,628,474	+	SAt021_04_2499	Conserved hypothetical protein transposon related
2,628,517	2,628,852	+	SAt021_04_2500	Conserved hypothetical protein transposon related
2.62886	2,629,158	+	SACF629I_04_2501	Conserved hypothetical protein transposon related
2,629,337	2,630,413	+	SACF629I_04_2502	Mobile element protein
2,630,517	2,631,560	+	SACF629I_04_2503	FIG01107943: hypothetical protein
2,631,565	2,631,825	+	SACF629I_04_2504	Conserved hypothetical protein transposon related
2,631,831	2,632,220	+	SACF629I_04_2505	FIG01107943: hypothetical protein
2,632,255	2,634,750	+	SACF629I_04_2506	conjugal transfer protein transposon-related
2,634,761	2,634,943	+	SACF629I_04_2507	hypothetical protein
2,634,983	2,636,341	+	SACF629I_04_2508	FIG01108595: hypothetical protein
2,636,348	2,636,515	+	SACF629I_04_2509	Conserved hypothetical protein transposon related
2,636,531	2,638,447	+	SACF629I_04_2510	hypothetical protein transposon-related
2,638,437	2,639,474	+	SACF629I_04_2511	Secretory antigen SsaA-like protein transposon-related
2,639,481	2,640,074	+	SACF629I_04_2512	hypothetical protein
2,640,122	2,640,484	+	SACF629I_04_2513	Conserved hypothetical protein transposon related
2,640,596	2,641,126	+	SACF629I_04_2514	FIG01108533: hypothetical protein
2,641,281	2,641,580	+	SACF629I_04_2515	Mobile element protein
2,641,806	2,641,830			Inverted repeat CTTCTATTTATAATCTTTCTTTATAACC
2,641,834	2,641,838			Direct repeat ATGAAAAT
2,641,831	2,642,974	+	SACF629I_04_2516	Carboxylesterase type B

## Sheet: 27.2 kb transposon
25.7 kb transposon
Position begin (bp)	Position end (bp)	strand	locus	description
			tag
1,307,630	1,308,970	+	SAt012_95_1193	Glutamine synthetase type I (EC 6.3.1.2)
1,309,102	1,309,108			Direct repeat CAAGTAA
1,309,109	1,309,135			Inverted repeat ATGTTTTATGTATTTATTTTTTTAAAG
1,309,464	1,309,661	+	SAt012_95_1194	hypothetical protein transposon-related
1,309,953	1,310,306	-	SAt012_95_1195	Transposase
1,310,470	1,310,973	-	SAt012_95_1196	FIG01108533: hypothetical protein
1,311,082	1,311,447	-	SAt012_95_1197	hypothetical protein transposon-related
1,311,503	1,312,093	-	SAt012_95_1198	hypothetical protein transposon-related
1,312,100	1,313,146	-	SAt012_95_1199	Secretory antigen SsaA-like protein transposon-related
1,313,136	1,314,983	-	SAt012_95_1200	hypothetical protein transposon-related
1,314,988	1,316,346	-	SAt012_95_1201	FIG01108595: hypothetical protein
1,316,400	1,318,895	-	SAt012_95_1202	conjugal transfer protein transposon-related
1,318,930	1,319,313	-	SAt012_95_1203	hypothetical protein transposon-related
1,319,325	1,319,585	-	SAt012_95_1204	hypothetical protein transposon-related
1,319,590	1,320,645	-	SAt012_95_1205	hypothetical protein transposon-related
1,320,706	1,321,059	-	SAt012_95_1206	Transcriptional regulator2C Cro/CI family protein transposon-related
1,321,144	1,321,653	-	SAt012_95_1207	Transcriptional regulator2C Cro/CI family protein transposon-related
1321973	1,322,275	-	SAt012_95_1208	hypothetical protein transposon-related
1,322,289	1,322,609	-	SAt012_95_1209	hypothetical protein transposon-related
1,322,760	1,323,044	-	SAt012_95_1210	hypothetical protein transposon-related
1,323,730	1,323,942	+	SAt012_95_1211	hypothetical protein transposon-related
1,324,239	1,324,445	+	SAt012_95_1212	FIG01108053: hypothetical protein
1,324,811	1,324,945	+	SAt012_95_1213	hypothetical protein
1,325,650	1,325,835	+	SAt012_95_1214	hypothetical protein transposon-related
1,326,047	1,326,994	-	SAt012_95_1215	FIG01108633: hypothetical protein
1,327,421	1,327,837	+	SAt012_95_1216	FIG01108692: hypothetical protein
1,328,268	1,328,474	-	SAt012_95_1217	Mobile element protein
1,328,740	1,328,943	-	SAt012_95_1218	hypothetical protein
1,328,959	1,329,090	-	SAt012_95_1219	hypothetical protein
1,329,358	1,329,609	+	SAt012_95_1220	FIG01108067: hypothetical protein
1,329,814	1,330,335	+	SAt012_95_1221	FIG01108257: hypothetical protein
1,330,337	1,330,534	+	SAt012_95_1222	hypothetical protein transposon-related
1,330,810	1,331,277	+	SAt012_95_1223	FIG01107854: hypothetical protein
1,331,604	1,331,801	+	SAt012_95_1224	Phage protein
1,331,851	1,331,964	+	SAt012_95_1225	hypothetical protein
1,331,946	1,332,119	+	SAt012_95_1226	FIG01108585: hypothetical protein
1,332,130	1,332,324	+	SAt012_95_1227	FIG01107943: hypothetical protein
1,332,537	1,332,770	+	SAt012_95_1228	FIG01107899: hypothetical protein
1,333,081	1,333,329	+	SAt012_95_1229	hypothetical protein transposon-related
1,333,480	1,333,758	+	SAt012_95_1230	FIG01107854: hypothetical protein
1,334,079	1,334,204	+	SAt012_95_1231	hypothetical protein transposon-related
1,334,407	1,334,607	+	SAt012_95_1232	FIG01109343: hypothetical protein
1,334,614	1,334,811	+	SAt012_95_1233	FIG01107943: hypothetical protein
1,335,173	1,335,196			Inverted repeat AACAATTTTAAATATATAAAATA
1,335,200	1,335,206			Direct repeat CAAGATA
1,335,358	1,336,383	+	SAt012_95_1234	Low-specificity L-threonine aldolase (EC 4.1.2.5)
