# Supplementary material for: In vivo competition and horizontal gene transfer among distinct Staphylococcus aureus lineages as major drivers for adaptational changes during long-term persistence in humans
Source: BMC Microbiol. 2018 Oct 22;18:152. doi: 10.1186/s12866-018-1308-3 (PMC6198438; doi:10.1186/s12866-018-1308-3)
Supplement: Supplementary file 5 — Order and heritage of the genes differing between the isolates t012#00 and t021#02 (referring to Fig. 2). If the gene was present partially in another lineage it is marked with a % sign. Bordering genes are highlighted in light blue; genes, which are involved in the changes, are marked with green. (XLSX 24 kb) [file 12866_2018_1308_MOESM5_ESM.xlsx]

## Sheet: Legend Additional File 5
Additional File 5. Order and heritage of the the genes differing between the isolates t012#00 and t021#02 (referring to Figure 2). If the gene was present partially in another lineage it is marked with a % sign. Bordering genes are highlighted in light blue; genes, which are involved in the changes, are marked with green.

## Sheet: SaPIn1
Differential gene order within SaPIn1 in t012#00 and t021#02
t012#00
position begin (bp)	position begin (bp)	strand	locus tag	description	origin of different genes
2,170,267	2,171,202	+	SAt012_02_2057	putative permease
2,172,057	2,172,284	-	SAt012_02_2058	Pathogenicity island SaPIn1
2,172,703	2,173,407	+	SAt012_02_2059	Toxic shock syndrome toxin 1 (TSST-1)
2,173,562	2,174,131	-	SAt012_02_2060	Putative terminase2C superantigen-encoding pathogenicity islands SaPI
2,174,128	2,174,469	-	SAt012_02_2061	Hypothetical SAV0799 homolog in superantigen-encoding pathogenicity islands SaPI
2,174,472	2,174,999	-	SAt012_02_2062	Hypothetical SAV0798 homolog in superantigen-encoding pathogenicity islands SaPI
2,175,050	2,175,268	-	SAt012_02_2063	Hypothetical SAV0797 homolog in superantigen-encoding pathogenicity islands SaPI
2,175,286	2,175,864	-	SAt012_02_2064	Hypothetical SAV0796 homolog in superantigen-encoding pathogenicity islands SaPI
2,175,876	2,176,217	-	SAt012_02_2065	Hypothetical SAV0795 homolog in superantigen-encoding pathogenicity islands SaPI
2,176,753	2,177,394	-	SAt012_02_2066	Hypothetical SAV0794 homolog in superantigen-encoding pathogenicity islands SaPI
2,177,391	2,177,771	-	SAt012_02_2067	Hypothetical SAV0792 homolog in superantigen-encoding pathogenicity islands SaPI
2,178,083	2,179,792	-	SAt012_02_2068	Putative DNA helicase2C superantigen-encoding pathogenicity islands SaPI
2,179,806	2,180,675	-	SAt012_02_2069	Hypothetical SAV0790 homolog in superantigen-encoding pathogenicity islands SaPI
2,180,739	2,181,056	-	SAt012_02_2070	Hypothetical SAV0789 homolog in superantigen-encoding pathogenicity islands SaPI
2,181,057	2,181,440	-	SAt012_02_2071	Hypothetical SAR0372 homolog in superantigen-encoding pathogenicity islands SaPI
2,181,442	2,181,645	-	SAt012_02_2072	Hypothetical SAR0371 homolog in superantigen-encoding pathogenicity islands SaPI
2,181,782	2,182,099	-	SAt012_02_2073	Hypothetical SAV0787 homolog in superantigen-encoding pathogenicity islands SaPI
2,182,104	2,182,322	-	SAt012_02_2074	Hypothetical SAV2026 homolog in superantigen-encoding pathogenicity islands SaPI
2,182,495	2,183,169	+	SAt012_02_2075	Hypothetical SAV2027 homolog in superantigen-encoding pathogenicity islands SaPI
2,183,183	2,184,355	+	SAt012_02_2076	Name=Integrase2C superantigen-encoding pathogenicity islands SaPI
2,184,424	2,186,040	+	SAt012_02_2077	Name=Heat shock protein 60 family co-chaperone GroEL
t021#02
2,166,957	2,167,892	+	SAt021_02_2048	putative permease
2,168,679	2,169,191	-	SAt021_02_2049	Hypothetical SAR0385 homolog in superantigen-encoding pathogenicity islands SaPI	t012
2,169,309	2,169,710	-	SAt021_02_2050	Pathogenicity island SaPIn1	t012
2,169,888	2,170,856	-	SAt021_02_2051	Hypothetical SAV0801 homolog in superantigen-encoding pathogenicity islands SaPI	t012
2,171,133	2,171,702	-	SAt021_02_2052	Putative terminase2C superantigen-encoding pathogenicity islands SaPI
2,171,699	2,172,040	-	SAt021_02_2053	Hypothetical SAV0799 homolog in superantigen-encoding pathogenicity islands SaPI
2,172,043	2,172,570	-	SAt021_02_2054	Hypothetical SAV0798 homolog in superantigen-encoding pathogenicity islands SaPI
2,172,621	2,172,839	-	SAt021_02_2055	Hypothetical SAV0797 homolog in superantigen-encoding pathogenicity islands SaPI
2,172,857	2,173,435	-	SAt021_02_2056	Hypothetical SAV0796 homolog in superantigen-encoding pathogenicity islands SaPI
2,173,447	2,173,788	-	SAt021_02_2057	Hypothetical SAV0795 homolog in superantigen-encoding pathogenicity islands SaPI
2,174,324	2,174,965	-	SAt021_02_2058	Hypothetical SAV0794 homolog in superantigen-encoding pathogenicity islands SaPI
2,174,967	2,175,311	-	SAt021_02_2059	hypothetical protein	unknown (staphylococcal), see Additional File 6
2,175,582	2,177,834	-	SAt021_02_2060	Putative primase2C superantigen-encoding pathogenicity islands SaPI	unknown (staphylococcal), see Additional File 6
2,177,905	2,178,219	-	SAt021_02_2061	Hypothetical SAV0789 homolog in superantigen-encoding pathogenicity islands SaPI
2,178,220	2,178,579	-	SAt021_02_2062	FIG01109448: hypothetical protein	unknown (staphylococcal), see Additional File 6
2,178,581	2,178,793	-	SAt021_02_2063	Hypothetical SAV0788 homolog in superantigen-encoding pathogenicity islands SaPI	t331
2,178,786	2,178,932	-	SAt021_02_2064	Hypothetical SAV0787 homolog in superantigen-encoding pathogenicity islands SaPI	t012
2,178,929	2,179,246	-	SAt021_02_2065	Hypothetical SAV0787 homolog in superantigen-encoding pathogenicity islands SaPI
2,179,250	2,179,465	-	SAt021_02_2066	Hypothetical SAV2026 homolog in superantigen-encoding pathogenicity islands SaPI
2,179,640	2,180,410	+	SAt021_02_2067	hypothetical protein	unknown (staphylococcal) 70 % consensus, see Additional File 6
2,180,411	2,181,583	+	SAt021_02_2068	Integrase2C superantigen-encoding pathogenicity islands SaPI
2,181,652	2,183,268	+	SAt021_02_2069	Name=Heat shock protein 60 family co-chaperone GroEL

## Sheet: SaPIn2
Lost genes within SaPIn2 in t021#02
position begin (bp)	position end (bp)	strand	locus tag	description	origin of the different genes
415.826	416.236	+	SAt012_00_0374	Tandem lipoprotein within Pathogenicity island
416.257	416.628	+	SAt012_00_0375	Tandem lipoprotein within Pathogenicity island
416.705	417.436	+	SAt012_00_0376	Tandem lipoprotein within Pathogenicity island

## Sheet: b.phage 112C Mu50 1.586 Mb
Differential gene order within the bacteriophage 112C Mu50 around 1.586 Mb in t012 (1.583 Mb in t021) framed by exactly the same gene order in both directions up- and downstream.
t012#00
position begin (bp)	position end (bp)	strand	locus tag	description	origin of different genes
1,586,664	1,587,029	+	SAt012_00_1452	Phage protein
1,587,293	1,587,511	-	SAt012_00_1453	ORF065
1,587,527	1,587,862	-	SAt012_00_1454	Phage antirepressor protein
1,587,918	1,588,082	-	SAt012_00_1455	Phage antirepressor protein
1,588,108	1,588,335	-	SAt012_00_1456	Transcriptional regulator
1,588,507	1,589,121	+	SAt012_00_1457	Phage repressor
1,589,137	1,590,057	+	SAt012_00_1458	DNA polymerase III2C epsilon subunit and related 3'-5' exonucleases
1,590,153	1,590,335	+	SAt012_00_1459	hypothetical protein within prophage
t021#02
1,583,636	1,584,001	+	SAt021_02_1442	Phage protein
1,584,282	1,584,662	+	SAt021_02_1443	FIG01108733: hypothetical protein	t331
1,584,649	1,584,846	-	SAt021_02_1444	hypothetical protein within prophage	75 % t012, t056, t331, see Additionnal File 6
1,584,915	1,585,127	+	SAt021_02_1445	ORF063	unknown (staphylococcal), see Additional File 6
1,585,168	1,585,317	-	SAt021_02_1446	Phage protein	unknown (staphylococcal), see Additional File 6
1,585,332	1,585,775	-	SAt021_02_1447	ORF024	t338, t364
1,585,823	1,586,035	-	SAt021_02_1448	ORF070	unknown (staphylococcal), see Additional File 6
1,586,187	1,586,918	+	SAt021_02_1449	Phage repressor	unknown (staphylococcal), see Additional File 6
1,586,989	1,587,171	+	SAt021_02_1450	hypothetical protein within prophage

## Sheet: b.phage 112C Mu50 2.034 Mb
Gene order and heritage within the bacteriophage 112C Mu50 in the region around 2.034- 2.049 Mb in the isolate t012#00 (2.030-2.047 Mb in the isolate t021#02)
t012#00
position begin (bp)	position begin (bp)	strand	locus tag	description	Origin of different genes
2,034,229	2,034,651	-	SAt012_95_1883	Integrase regulator RinA
2,034,675	2,034,821	-	SAt012_95_1884	Phage protein
2,034,822	2,034,995	-	SAt012_95_1885	Transcriptional activator rinB2C phage associated
2,034,995	2,035,378	-	SAt012_95_1886	Transcriptional activator rinB2C phage associated
2,035,371	2,035,607	-	SAt012_95_1887	Hypothetical protein2C SAV0880 homolog
2,035,632	2,035,868	-	SAt012_95_1888	FIG01108349: hypothetical protein
2,035,905	2,036,441	-	SAt012_95_1889	Dimeric dUTPase
2,036,434	2,036,604	-	SAt012_95_1890	Name=ORF079
2,036,591	2,036,848	-	SAt012_95_1891	Name=Phage protein
2,036,860	2,037,108	-	SAt012_95_1892	Phage protein
2,037,109	2,037,468	-	SAt012_95_1893	Phage protein
2,037,480	2,037,737	-	SAt012_95_1894	Transcriptional regulator2C Cro/CI family
2,037,738	2,037,923	-	SAt012_95_1895	Phage protein
2,037,928	2,038,332	-	SAt012_95_1896	Phage protein
2,038,342	2,038,563	-	SAt012_95_1897	Phage protein
2,038,576	2,038,737	-	SAt012_95_1898	FIG01108591: hypothetical protein
2,038,731	2,039,510	-	SAt012_95_1899	Phage DNA helicase loader
2,039,522	2,040,244	-	SAt012_95_1900	Phage replication initiation protein
2,040,237	2,040,644	-	SAt012_95_1901	hypothetical protein
2,040,699	2,041,463	-	SAt012_95_1902	Pathogenesis-related transcriptional factor and ERF
2,041,463	2,042,128	-	SAt012_95_1903	Hypothetical protein2C PV83 orf19 homolog
2,042,141	2,042,692	-	SAt012_95_1904	Single stranded DNA-binding protein2C phage-associated
2,042,721	2,043,509	-	SAt012_95_1905	Hypothetical protein2C phi-ETA orf17 homolog
2,043,502	2,043,723	-	SAt012_95_1906	Hypothetical protein2C phi-ETA orf16 homolog
2,043,733	2,043,993	-	SAt012_95_1907	Phage protein
2,044,090	2,044,251	-	SAt012_95_1908	ORF101
2,044,244	2,044,465	-	SAt012_95_1909	Hypothetical protein2C PV83 orf12 homolog
2,044,536	2,044,766	+	SAt012_95_1910	ORF058
2,044,741	2,044,917	-	SAt012_95_1911	Phage protein
2,044,957	2,045,181	-	SAt012_95_1912	Phage protein
2,045,182	2,045,973	-	SAt012_95_1913	Phage antirepressor protein
2,046,012	2,046,221	-	SAt012_95_1914	Phage protein
2,046,384	2,046,710	+	SAt012_95_1915	Phage repressor
2,046,732	2,047,190	+	SAt012_95_1916	Phage protein
2,047,209	2,048,138	+	SAt012_95_1917	Phage protein
2,048,200	2,049,246	+	SAt012_95_1918	Phage integrase
2,049,291	2,050,436	+	SAt012_95_1919	Hypothetical protein SAV1877
t021#02
2,034,229	2,034,651	-	SAt021_02_1873	Integrase regulator RinA
2,034,675	2,034,821	-	SAt021_02_1874	Phage protein
2,034,822	2,034,995	-	SAt021_02_1875	Transcriptional activator rinB2C phage associated
2,034,995	2,035,378	-	SAt021_02_1876	Transcriptional activator rinB2C phage associated
2,035,371	2,035,607	-	SAt021_02_1877	Hypothetical protein2C SAV0880 homolog
2,035,632	2,035,868	-	SAt021_02_1878	FIG01108349: hypothetical protein
2,035,905	2,036,441	-	SAt021_02_1879	hypothetical protein within a prophage	unknown (staphylococcal), see Additional File 6
2,036,434	2,036,604	-	SAt021_02_1880	Dimeric dUTPase
2,036,591	2,036,848	-	SAt021_02_1881	hypothetical protein within prophage	t012
2,036,860	2,037,108	-	SAt021_02_1882	Phage protein
2,037,109	2,037,468	-	SAt021_02_1883	Phage protein	unknown (staphylococcal), see Additional File 6
2,037,480	2,037,737	-	SAt021_02_1884	Phage protein	unknown (staphylococcal), see Additional File 6
2,037,738	2,037,923	-	SAt021_02_1885	Phage protein	unknown (staphylococcal), see Additional File 6
2,037,928	2,038,332	-	SAt021_02_1886	Hypothetical protein2C PVL orf50 homolog	t2351, t056, t331
2,038,342	2,038,563	-	SAt021_02_1887	ORF137	unknown (staphylococcal), see Additional File 6
2,038,576	2,038,737	-	SAt021_02_1888	Phage protein
2,038,731	2,039,510	-	SAt021_02_1889	Hypothetical protein2C PV83 orf22 homolog	t364
2,039,522	2,040,244	-	SAt021_02_1890	Hypothetical protein2C phi-ETA orf24 homolog	unknown (staphylococcal), see Additional File 6
2,040,237	2,040,644	-	SAt021_02_1891	FIG01108591: hypothetical protein
2,040,699	2,041,463	-	SAt021_02_1892	Phage DNA helicase loader
2,041,463	2,042,128	-	SAt021_02_1893	FIG01108033: hypothetical protein
2,042,141	2,042,692	+	SAt021_02_1894	Phage protein
2,042,721	2,043,509	-	SAt021_02_1895	Hypothetical protein2C PV83 orf19 homolog
2,043,502	2,043,723	-	SAt021_02_1896	Single stranded DNA-binding protein2C phage-associated
2,043,733	2,043,993	-	SAt021_02_1897	Hypothetical protein2C phi-ETA orf17 homolog
2,044,090	2,044,251	-	SAt021_02_1898	Hypothetical protein2C phi-ETA orf16 homolog
2,044,244	2,044,465	-	SAt021_02_1899	Phage protein
2,044,536	2,044,766	-	SAt021_02_1900	ORF101
2,044,741	2,044,917	-	SAt021_02_1901	Hypothetical protein2C PV83 orf12 homolog
2,044,957	2,045,181	+	SAt021_02_1902	Phage protein	unknown (staphylococcal), see Additional File 6
2,045,182	2,045,973	-	SAt021_02_1903	ORF077	unknown (staphylococcal), see Additional File 6
2,046,012	2,046,221	-	SAt021_02_1904	Phage antirepressor protein	460 of 750 bp are present in t012
2,046,384	2,046,710	-	SAt021_02_1905	Phage repressor	unknown (staphylococcal), see Additional File 6
2,046,732	2,047,190	+	SAt021_02_1906	Phage transcriptional regulator2C Cro/CI family	unknown (staphylococcal), see Additional File 6
2,047,209	2,048,138	+	SAt021_02_1907	Similarity	unknown (staphylococcal), see Additional File 6
2,048,200	2,049,246	+	SAt021_02_1908	FIG01108866: hypothetical protein	unknown (staphylococcal), see Additional File 6
2,049,291	2,050,436	+	SAt021_02_1909	Hypothetical protein2C SAV0849 homolog	t364
2,046,260	2,046,439	-	SAt021_02_1910	Phage excisionase	t364
2,046,552	2,047,598	+	SAt021_02_1911	Phage integrase
2,047,643	2,048,788	+	SAt021_02_1912	Hypothetical protein SAV1877

## Sheet: deleted genes
Deleted genes within other regions of the isolate t012_00
position begin (bp)	position begin (bp)	strand	locus tag	description
691.662	693.308	+	SAt012_00_0620	Mobile element protein
969.181	969.909	+	SAt012_00_0880	Mobile element protein
969.933	970.721	+	SAt012_00_0881	Mobile element protein
1,142,450	1,143,178	+	SAt012_00_1049	Mobile element protein
1,143,202	1,143,990	+	SAt012_00_1050	Mobile element protein
1,547,113	1,548,018	-	SAt012_00_1401	FIG01107889: hypothetical protein
2,084,941	2,085,669	+	SAt012_00_1952	Mobile element protein
2,085,693	2,086,481	+	SAt012_00_1953	Mobile element protein

## Sheet: inserted genes
Inserted genes in other regions of the isolate t021_02
position begin (bp)	position begin (bp)	strand	locus tag	description	Origin of different genes
513.833	514.621	-	t021_02_0450	Mobile element protein	t012
514.645	515.373	-	t021_02_0451	Mobile element protein	t012
637.999	638.787	-	t021_02_0564	Mobile element protein	t012
638.811	639.539	-	t021_02_0565	Mobile element protein	t012
2,188,090	2,188,878	-	t021_02_2075	Mobile element protein	t012
2,188,902	2,189,630	-	t021_02_2076	Mobile element protein	t012
