# Supplementary material for: In vivo competition and horizontal gene transfer among distinct Staphylococcus aureus lineages as major drivers for adaptational changes during long-term persistence in humans
Source: BMC Microbiol. 2018 Oct 22;18:152. doi: 10.1186/s12866-018-1308-3 (PMC6198438; doi:10.1186/s12866-018-1308-3)
Supplement: Supplementary file 6 — Blast results for all genes newly inserted into the t012/t021 lineage, which did not originate from one of the other lineages used in this study. The first respectively best blast match is shown for every gene. (XLSX 11 kb) [file 12866_2018_1308_MOESM6_ESM.xlsx]

## Sheet: Additional File 6
Additional File 6. Blast results for all genes newly inserted into the t012/t021 lineage, which didn’t originated from one of the other lineages used in this study. The first respectively best blast match is shown for every gene.

## Sheet: Blast results
Blast results for all genes newly inserted into the t012/t021 lineage
region (t021#02)	gene	Blast hit	Sequence ID	GenomeLength	Range	Score	Expect	Identities
2,174,967 2,175,311	hypothetical protein	Staphylococcus aureus subsp. aureus T0131, complete genome	CP002643.1	2913900	868201 to 868545	638 bits(345)	8e-180	345/345(100%)
2,175,582 - 2,177,834	Putative primase2C superantigen-encoding pathogenicity islands SaPI	Staphylococcus aureus strain 2395 USA500, complete genome	CP007499.1	2955646	405565 to 407816	4137 bits(2240)	0.0	2248/2252(99%)
2,178,220 - 2,178,579	FIG01109448: hypothetical protein	Staphylococcus aureus RF122 complete genome	AJ938182.1	2742531	2035056 to 2035415	649 bits(351)	0.0	357/360(99%)
2,179,640 - 2,180,410	hypothetical protein	Staphylococcus saprophyticus strain FDAARGOS_137, complete genome	CP014057.1	2551234	904813 to 905578	325 bits(360)	8e-85	541/773(70%)
1,584,649 - 1,584,846	hypothetical protein within prophage	Staphylococcus aureus subsp. aureus strain LA-MRSA ST398 isolate E154, complete genome	CP013218.1	2831848	1582817 to 1583015	363 bits(196)	1e-96	198/199(99%)
1,584,915 - 1,585,127	ORF063	Staphylococcus aureus strain RIVM1295, complete genome	CP013616.1	2777077	1570957 to 1571168	392 bits(212)	2e-105	212/212(100%)
1,585,168 - 1,585,317	Phage protein	Staphylococcus aureus subsp. aureus strain LA-MRSA ST398 isolate E154, complete genome	CP013218.1	2831848	1582817 to 1583015	363 bits(196)	1e-96	198/199(99%)
1,585,168 - 1,585,317	Phage protein	Staphylococcus aureus subsp. aureus strain LA-MRSA ST398 isolate E154, complete genome	CP013218.1	2831848	1582817 to 1583015	363 bits(196)	1e-96	198/199(99%)
1,585,823 - 1,586,035	ORF070	Staphylococcus aureus DNA, complete genome, strain:	AP017320.1	2860370	1601706 to 1601918	394 bits(213)	4e-106	213/213(100%)
1,586,187 - 1,586,918	Phage repressor	Staphylococcus aureus DNA, complete genome, strain: MI	AP017320.1	2860370	1602070 to 1602802	1349 bits(730)	0.0	732/733(99%)
2,035,905 - 2,036,441	hypothetical protein within a prophage	Staphylococcus aureus strain 93b_S9 genome	CP010952.1	2788353	2068562 to 2069098	976 bits(528)	0.0	534/537(99%)
2,037,109 - 2,037,468	Phage protein	Staphylococcus argenteus strain BN75 genome	CP015758.1	2754198	2015509 to 2015880	682 bits(369)	0.0	371/372(99%)
2,037,480 - 2,037,737	Phage protein	Staphylococcus argenteus strain BN75 genome	CP015758.1	2754198	2015880 to 2016137	477 bits(258)	5e-131	258/258(100%)
2,037,738 - 2,037,923	Phage protein	Staphylococcus argenteus strain BN75 genome	CP015758.1	2754198	2016138 to 2016323	339 bits(183)	2e-89	185/186(99%)
2,038,342 - 2,038,563	ORF 137	Staphylococcus aureus subsp. aureus strain HG001, complete genome ORF137	CP018205.1	2819767	2064349 to 2064550	374 bits(202)	5e-100	202/202(100%)
2,039,522 - 2,040,244	Hypothetical protein2C phi-ETA orf24 homolog [SA bacteriophages 112C Mu50B]	Staphylococcus aureus subsp. aureus strain 5118.N, complete genome	CP016855.1	2871469	2011398 to 2012120	1325 bits(717)	0.0	721/723(99%)
2,044,957 - 2,045,181	Phage protein	Staphylococcus aureus DNA, complete genome, strain: OC8	AP017377.1	2897106	1763649 to 1763828	261 bits(141)	5e-66	167/180(93%)
2,045,182 - 2,045,973	ORF077	Staphylococcus aureus isolate Sa_Newman_UoM genome assembly, chromosome: 1	LT598688.1	2878896	2020881 to 2021552	1242 bits(672)	0.0	672/672(100%)
2,046,012 - 2,046,221	Phage antirepressor protein	Staphylococcus aureus DNA, complete genome, strain: OC8	AP017377.1	2897106	1764519 to 1764728	388 bits(210)	2e-104	210/210(100%)
2,046,384 - 2,046,710	Phage repressor	Staphylococcus aureus isolate Sa_Newman_UoM genome assembly, chromosome: 1	LT598688.1	2878896	2021963 to 2022289	599 bits(324)	1e-167	326/327(99%)
2,046,384 - 2,046,710	Phage repressor	Staphylococcus aureus isolate Sa_Newman_UoM genome assembly, chromosome: 1	LT598688.1	2878896	2021963 to 2022289	599 bits(324)	1e-167	326/327(99%)
2,046,732 - 2,047,190	Phage transcriptional regulator2C Cro/CI family	Staphylococcus aureus subsp. aureus strain 5118.N, complete genome	CP016855.1	2871469	2017736 to 2018194	848 bits(459)	0.0	459/459(100%)
2,047,209 - 2,048,138	Similarity	Staphylococcus aureus CA-347, complete genome	CP006044.1	2850503	2016530 to 2017459	1707 bits(924)	0.0	928/930(99%)
2,048,20 - 2,049,246	FIG01108866: hypothetical protein	Staphylococcus aureus subsp. aureus isolate Clinical isolate genome assembly, chromosome: 1	LT671859.1	2794437	1939826 to 1939872	87.9 bits(47)	8e-15	47/47(100%)
