# Supplementary material for: In vivo competition and horizontal gene transfer among distinct Staphylococcus aureus lineages as major drivers for adaptational changes during long-term persistence in humans
Source: BMC Microbiol. 2018 Oct 22;18:152. doi: 10.1186/s12866-018-1308-3 (PMC6198438; doi:10.1186/s12866-018-1308-3)
Supplement: Supplementary file 7 — SNPs and Indels between the consecutive t012 and t021 S. aureus isolates within the timespan between 1995 and 2008. The pairwise comparisons of the respective samples are listed in separate tabs and named accordingly. For each mutation, the nucleic acid changes and their position in relation to the genome sequence of t012#95 are given as well as the changes on amino acid level. Synonymous mutations are highlighted in green, non-synonymous mutations are marked in blue. A “*” displays a nonsense mutation (Stop). The changed nucleotide is highlighted in red. Deletions are labelled with a triangle; insertions are indicated by a plus. In addition, the orientation and if known, gene functions are given. Each tab contains the pairwise comparison of two consecutive isolates and is named accordingly. If there were no variants called, the table remained empty. The variants were detected with the program Breseq 0.27.1 (Deatherage and Barrick, 2014). NA, not applicable. (XLSX 131 kb) [file 12866_2018_1308_MOESM7_ESM.xlsx]

## Sheet: Legend Additional File 7
Additional File 7. SNPs and Indels between the consecutive t012 and t021 S. aureus isolates within the timespan between 1995 and 2008. The pairwise comparisons of the respective samples are listed in separate tabs and named accordingly. For each mutation, the nucleic acid changes and their position in relation to the genome sequence of t012#95 are given as well as the changes on amino acid level.…

## Sheet: t012#95 and t012#97
Position (bp)	Mutation on nucleotide level	Effect on the amino acid level (codon change)	Orientation	Gene function
31.527	C→A	S357* (TCA→TAA)	→	Virulence‑associated cell‑wall‑anchored protein SasH (LPXTG motif); 5'‑nucleotidase (EC 3.1.3.5)
282.221	A→C	S94S (TCA→TCC)	→	Lmo0069 homolog within ESAT‑6 gene cluster
1,196,042	T→C	V720V (GTT→GTC)	→	Helicase PriA essential for oriC/DnaA‑independent DNA replication
1,246,597	G→A	intergenic (NA)	NA	NA
1,570,922	C→A	G471V (GGA→GTA)	←	Phage terminase, large subunit
1,733,663	C→T	intergenic (NA)	NA	NA
2,488,908	C→T	A133T (GCT→ACT)	←	N‑acetyl‑L,L‑diaminopimelate deacetylase homolog (EC 3.5.1.18)
2,590,796	T→C	G284G (GGT→GGC)	→	Gamma‑hemolysin component C
	Δ30,087 bp (loss of the plasmid)	NA	NA	NA

## Sheet: t012#97 and t012#00
Position (bp)	Mutation on nucleotide level	Effect on the amino acid level (codon change)	Orientation	Gene function
1,805,472	Δ 24 bp	Coding (195-218/1299 nt)	←	FIG009439:Cytosolic protein containing multiple CBS domains
2,623,764	C→G	intergenic (NA)	NA	NA
2,623,768	C→A	intergenic (NA)	NA	NA

## Sheet: t012#00 and t021#02
Position (bp)	Mutation on nucleotide level	Effect on the amino acid level (codon change)	Orientation	Gene function
231	C→T	F77F (TTC→TTT)	→	Chromosomal replication initiator protein DnaA
11.333	A→C	E320A (GAA→GCA)	→	Histidine ammonia‑lyase (EC 4.3.1.3)
31.848	A→C	D464A (GAT→GCT)	→	Virulence‑associated cell‑wall‑anchored protein SasH (LPXTG motif); 5'‑nucleotidase (EC 3.1.3.5)
34.511	G→A	E257K (GAA→AAA)	→	FIG01110679: hypothetical protein
50.649	(T)6→7	intergenic (NA)	NA	NA
52.708	G→T	E163* (GAA→TAA)	→	Superfamily I DNA/RNA helicase protein
62.594	C→T	S271L (TCG→TTG)	→	putative transporter
67.529	G→T	intergenic (NA)	NA	NA
73.211	G→A	intergenic (NA)	NA	NA
78.385	C→T	G229G (GGC→GGT)	→	Ornithine cyclodeaminase (EC 4.3.1.12)
81.376	A→G	A300A (GCA→GCG)	→	Siderophore staphylobactin biosynthesis protein SbnD
84.09	C→A	G217G (GGC→GGA)	→	Siderophore staphylobactin biosynthesis protein SbnF @ Siderophore synthetase superfamily, group C
91.601	A→G	P192P (CCA→CCG)	→	Putative undecaprenyl‑phosphate N‑acetylgalactosaminyl 1‑phosphate transferase; teichuronic acid biosynthesis glycosyltransferase TuaA
105.176	A→C	intergenic (NA)	NA	NA
105.634	T→C	D265G (GAC→GGC)	←	Phosphonate ABC transporter phosphate‑binding periplasmic component (TC 3.A.1.9.1)
121.546	A→G	A64A (GCA→GCG)	→	UDP‑N‑acetylglucosamine 2‑epimerase (EC 5.1.3.14)
134.257	G→A	A357T (GCA→ACA)	→	Aldehyde dehydrogenase B (EC 1.2.1.22)
137.057	C→T	L111L (CTA→TTA)	→	FIG01108032: hypothetical protein
139.238	T→C	Y302H (TAT→CAT)	→	FIG01108009: hypothetical protein
139.575	G→A	W90* (TGG→TGA)	→	ABC transporter permease protein with unknown substrate
143.872	C→T	R202C (CGT→TGT)	→	putative membrane protein
152.391	T→C	Y80H (TAC→CAC)	→	4'‑phosphopantetheinyl transferase (EC 2.7.8.‑)
157.814	G→A	T124I (ACC→ATC)	←	Acetylornithine aminotransferase 1 (EC 2.6.1.11)
161.794	C→T	E181K (GAA→AAA)	←	Pyruvate decarboxylase (EC 4.1.1.1); Alpha‑keto‑acid decarboxylase (EC 4.1.1.‑)
167.056	T→C	*256Q (TAG→CAG)	→	N‑acetylmuramic acid 6‑phosphate etherase
173.803	Δ1 bp	coding (595/864 nt)	→	FIG01108601: hypothetical protein
176.105	A→G	intergenic (NA)	NA	NA
177.671	C→G	T121S (ACT→AGT)	→	Dipeptide transport system permease protein DppC (TC 3.A.1.5.2)
203.21	C→A	F139L (TTC→TTA)	→	Glycerophosphoryl diester phosphodiesterase (EC 3.1.4.46)
206.058	C→T	G363G (GGC→GGT)	→	Staphylocoagulase
212.322	G→A	intergenic (NA)	NA	NA
213.256	A→G	N207N (AAT→AAC)	←	Long‑chain‑fatty‑acid‑‑CoA ligase (EC 6.2.1.3)
214.061	G→T	G468G (GGC→GGA)	←	FIG01108629: hypothetical protein
224.673	G→C	A140G (GCC→GGC)	←	PTS system, maltose and glucose‑specific IIC component (EC 2.7.1.69) / PTS system, maltose and glucose‑specific IIB component (EC 2.7.1.69)
230.907	A→G	S368S (TCA→TCG)	→	PTS system, galactitol‑specific IIC component (EC 2.7.1.69)
248.819	T→C	V65A (GTA→GCA)	→	Antiholin‑like protein LrgA
250.131	G→A	E12K (GAA→AAA)	→	Nitric‑oxide reductase (EC 1.7.99.7), quinol‑dependent
254.476	T→A	R68R (CGT→CGA)	→	6‑phospho‑beta‑glucosidase (EC 3.2.1.86)
259.319	G→A	T47I (ACA→ATA)	←	Putative ribose uptake protein RbsU, GRP transporter family (TC 2.A.7.5)
262.678	C→A	S96S (TCG→TCT)	←	FIG01108109: hypothetical protein
281.083	T→C	I1434T (ATT→ACT)	→	FtsK/SpoIIIE family protein, putative secretion system component EssC/YukA
287.219	A→G	Y132C (TAT→TGT)	→	Repetitive hypothetical protein near ESAT cluster, SA0282 homolog
297.481	G→T	intergenic (NA)	NA	NA
305.636	G→A	L18L (TTG→TTA)	→	N‑acetylmannosamine‑6‑phosphate 2‑epimerase (EC 5.1.3.9)
310.403	T→G	intergenic (NA)	NA	NA
317.759	G→C	V171L (GTT→CTT)	→	FIG01108282: hypothetical protein
317.793	T→C	I182T (ATA→ACA)	→	FIG01108282: hypothetical protein
321.125	A→C	Y432D (TAT→GAT)	←	Putative transcriptional antiterminator, BglG family / PTS system, mannitol/fructose‑specific IIA component (EC 2.7.1.69)
327.236	C→T	N142N (AAC→AAT)	→	Glyoxalase family protein
335.033	G→A	E452E (GAG→GAA)	→	Ferrous iron transport permease EfeU
336.736	C→A	intergenic (NA)	NA	NA
351.312	A→C	R143R (CGA→CGC)	→	Chromosome (plasmid) partitioning protein ParB
351.999	T→C	I42I (ATT→ATC)	→	Potassium efflux system KefA protein / Small‑conductance mechanosensitive channel
354.404	G→A	intergenic (NA)	NA	NA
355.151	G→A	V73I (GTA→ATA)	→	Single‑stranded DNA‑binding protein
355.489	C→A	intergenic (NA)	NA	NA
357.264	C→T	L249L (CTG→CTA)	←	Integrase, superantigen‑encoding pathogenicity islands SaPI
361.177	A→C	R222R (CGA→CGC)	→	Hypothetical SAV0790 homolog in superantigen‑encoding pathogenicity islands SaPI
361.181	T→C	L224L (TTA→CTA)	→	Hypothetical SAV0790 homolog in superantigen‑encoding pathogenicity islands SaPI
361.232	G→A	V241I (GTT→ATT)	→	Hypothetical SAV0790 homolog in superantigen‑encoding pathogenicity islands SaPI
361.289	T→C	L260L (TTA→CTA)	→	Hypothetical SAV0790 homolog in superantigen‑encoding pathogenicity islands SaPI
361.55	A→G	E52E (GAA→GAG)	→	Putative DNA helicase, superantigen‑encoding pathogenicity islands SaPI
361.576	A→G	N61S (AAT→AGT)	→	Putative DNA helicase, superantigen‑encoding pathogenicity islands SaPI
361.592	T→C	I66I (ATT→ATC)	→	Putative DNA helicase, superantigen‑encoding pathogenicity islands SaPI
365.668	A→G	N52D (AAT→GAT)	→	ORF007
369.434	A→G	K118K (AAA→AAG)	→	Pathogenicity island SaPIn1
374.329	G→A	H77Y (CAT→TAT)	←	FIG01107864: hypothetical protein
377.639	A→G	A504A (GCT→GCC)	←	FIG01109315: hypothetical protein
387.896	T→G	intergenic (NA)	NA	NA
397.04	G→A	intergenic (NA)	NA	NA
397.442	C→A	intergenic (NA)	NA	NA
405.459	T→C	F153F (TTT→TTC)	→	Exotoxin 1
409.005	T→C	S321S (AGT→AGC)	→	Type I restriction‑modification system, DNA‑methyltransferase subunit M (EC 2.1.1.72)
413.809	A→C	V6G (GTT→GGT)	←	FIG01108371: hypothetical protein
415.824	2 bp→TG	intergenic (NA)	NA	NA
415.829	G→A	G2R (GGA→AGA)	→	Tandem lipoprotein within Pathogenicity island
415.832	C→T	H3Y (CAT→TAT)	→	Tandem lipoprotein within Pathogenicity island
415.835	C→T	L4L (CTA→TTA)	→	Tandem lipoprotein within Pathogenicity island
415.84	A→T	K5N (AAA→AAT)	→	Tandem lipoprotein within Pathogenicity island
415.842	3 bp→GAG	coding (17‑19/411 nt)	→	Tandem lipoprotein within Pathogenicity island
415.848	C→T	A8V (GCA→GTA)	→	Tandem lipoprotein within Pathogenicity island
415.854	T→A	F10Y (TTC→TAC)	→	Tandem lipoprotein within Pathogenicity island
415.86	G→T	S12I (AGT→ATT)	→	Tandem lipoprotein within Pathogenicity island
415.863	C→T	A13V (GCT→GTT)	→	Tandem lipoprotein within Pathogenicity island
415.867	2 bp→GG	coding (42‑43/411 nt)	→	Tandem lipoprotein within Pathogenicity island
417.379	+CGT	coding (675/732 nt)	→	Tandem lipoprotein within Pathogenicity island
417.383	G→A	D227N (GAT→AAT)	→	Tandem lipoprotein within Pathogenicity island
417.385	T→C	D227D (GAT→GAC)	→	Tandem lipoprotein within Pathogenicity island
417.388	2 bp→CA	coding (684‑685/732 nt)	→	Tandem lipoprotein within Pathogenicity island
417.391	2 bp→AT	coding (687‑688/732 nt)	→	Tandem lipoprotein within Pathogenicity island
417.394	T→A	I230I (ATT→ATA)	→	Tandem lipoprotein within Pathogenicity island
417.406	T→A	D234E (GAT→GAA)	→	Tandem lipoprotein within Pathogenicity island
417.408	A→T	Y235F (TAT→TTT)	→	Tandem lipoprotein within Pathogenicity island
417.421	G→A	K239K (AAG→AAA)	→	Tandem lipoprotein within Pathogenicity island
417.438	G→A	intergenic (NA)	NA	NA
417.446	3 bp→GG	intergenic (NA)	NA	NA
419.34	G→A	E6K (GAA→AAA)	→	Tandem lipoprotein within Pathogenicity island
420.179	T→G	intergenic (NA)	NA	NA
435.796	G→T	*179Y (TAG→TAT)	→	Cystathionine gamma‑lyase (EC 4.4.1.1)
436.097	G→A	G31S (GGT→AGT)	→	Cystathionine gamma‑lyase (EC 4.4.1.1)
448.165	T→G	L949W (TTG→TGG)	→	Glutamate synthase [NADPH] large chain (EC 1.4.1.13)
448.428	C→A	H1037N (CAT→AAT)	→	Glutamate synthase [NADPH] large chain (EC 1.4.1.13)
456.745	C→T	R35C (CGT→TGT)	→	Acetyltransferase (GNAT) family protein
472.917	G→A	V206I (GTT→ATT)	→	rRNA small subunit methyltransferase I
476.308	G→T	intergenic (NA)	NA	NA
481.456	G→A	S58N (AGT→AAT)	→	N‑acetylglucosamine‑1‑phosphate uridyltransferase (EC 2.7.7.23) / Glucosamine‑1‑phosphate N‑acetyltransferase (EC 2.3.1.157)
487.191	G→A	L586L (TTG→TTA)	→	Transcription‑repair coupling factor
504.789	T→C	intergenic (NA)	NA	NA
509.998	A→G	intergenic (NA)	NA	NA
517.423	G→T	intergenic (NA)	NA	NA
542.169	C→T	G897G (GGC→GGT)	→	DNA‑directed RNA polymerase beta subunit (EC 2.7.7.6)
542.934	C→A	I1152I (ATC→ATA)	→	DNA‑directed RNA polymerase beta subunit (EC 2.7.7.6)
551.152	G→A	V168V (GTG→GTA)	→	Translation elongation factor Tu
555.199	G→C	G93R (GGT→CGT)	→	chaperone protein HchA
565.445	(A)8→7	coding (368/2775 nt)	→	Adhesin of unknown specificity SdrC
567.555	Δ66 bp	coding (2478‑2543/2775 nt)	→	Adhesin of unknown specificity SdrC
568.063	C→T	intergenic (NA)	NA	NA
568.127	A→G	intergenic (NA)	NA	NA
572.219	T→C	S1335S (AGT→AGC)	→	Adhesin of unknown specificity SdrD
576.451	+GAACAATTTTAG	coding (16/1461 nt)	→	Poly(glycerol‑phosphate) alpha‑glucosyltransferase (EC 2.4.1.52)
577.998	(T)9→8	intergenic (NA)	NA	NA
596.947	G→A	intergenic (NA)	NA	NA
618.935	A→T	intergenic (NA)	NA	NA
619.045	+143 bp	intergenic (NA)	NA	NA
627.182	(A)5→6	intergenic (NA)	NA	NA
628.067	G→A	T167M (ACG→ATG)	←	Integral membrane protein
630.95	C→T	H326H (CAC→CAT)	→	Na(+) H(+) antiporter subunit A
647.318	Δ1 bp	intergenic (NA)	NA	NA
648.07	T→C	D236D (GAT→GAC)	→	Teichoic acid translocation permease protein TagG
661.054	C→A	A96D (GCT→GAT)	→	Phosphoenolpyruvate‑dihydroxyacetone phosphotransferase (EC 2.7.1.121), dihydroxyacetone binding subunit DhaK
677.524	T→C	F157F (TTT→TTC)	→	FIG01108329: hypothetical protein
678.279	(T)6→5	intergenic (NA)	NA	NA
682.547	C→T	D14D (GAC→GAT)	→	hypothetical protein
684.889	A→G	I120M (ATA→ATG)	→	Sugar efflux transpoter
688.637	(T)8→7	intergenic (NA)	NA	NA
690.703	+A	coding (1031/1041 nt)	→	Arsenic efflux pump protein
691.383	1946 bp→25 bp
696.918	G→T	E205D (GAG→GAT)	→	ABC transporter ATP‑binding protein
700.606	C→T	intergenic (NA)	NA	NA
716.528	A→G	V426A (GTA→GCA)	←	Cadmium‑transporting ATPase (EC 3.6.3.3)
735.052	C→A	H240N (CAT→AAT)	→	Deoxyribodipyrimidine photolyase (EC 4.1.99.3)
735.164	C→T	S277L (TCA→TTA)	→	Deoxyribodipyrimidine photolyase (EC 4.1.99.3)
743.398	C→T	Y437Y (TAC→TAT)	→	PTS system, fructose‑specific IIA component (EC 2.7.1.69) / PTS system, fructose‑specific IIB component (EC 2.7.1.69) / PTS system, fructose‑specific IIC component (EC 2.7.1.69)
748.171	C→T	intergenic (NA)	NA	NA
752.488	T→G	intergenic (NA)	NA	NA
753.008	C→T	L56L (CTG→CTA)	←	FIG01108467: hypothetical protein
756.043	T→A	T12T (ACT→ACA)	→	Para‑aminobenzoate synthase, aminase component (EC 2.6.1.85) / Aminodeoxychorismate lyase (EC 4.1.3.38) # PabAa/PabAc
762.733	A→C	K73Q (AAG→CAG)	→	COG0488: ATPase components of ABC transporters with duplicated ATPase domains
775.71	A→T	F51Y (TTT→TAT)	←	Permease of the drug/metabolite transporter (DMT) superfamily
785.772	G→A	N71N (AAC→AAT)	←	UDP‑N‑acetylenolpyruvoylglucosamine reductase (EC 1.1.1.158)
789.75	G→A	intergenic (NA)	NA	NA
794.07	T→G	F46V (TTT→GTT)	→	Undecaprenyl‑phosphate N‑acetylglucosaminyl 1‑phosphate transferase (EC 2.7.8.‑)
803.774	C→T	S282S (AGC→AGT)	→	Peptide chain release factor 2; programmed frameshift‑containing
805.544	C→T	intergenic (NA)	NA	NA
808.079	A→G	M409V (ATG→GTG)	→	Excinuclease ABC subunit B
811.305	G→A	A820T (GCA→ACA)	→	Excinuclease ABC subunit A
815.107	T→A	D174E (GAT→GAA)	→	TPR domain protein
815.946	T→C	I454T (ATA→ACA)	→	TPR domain protein
819.517	G→A	G272E (GGA→GAA)	→	FIG002813: LPPG:FO 2‑phospho‑L‑lactate transferase like, CofD‑like
834.049	(T)10→9	intergenic (NA)	NA	NA
845.202	C→T	S599S (AGC→AGT)	→	Clumping factor ClfA, fibrinogen‑binding protein
845.298	G→A	S631S (TCG→TCA)	→	Clumping factor ClfA, fibrinogen‑binding protein
846.773	G→A	E20K (GAA→AAA)	→	Secreted von Willebrand factor‑binding protein VWbp
863.732	(T)6→5	intergenic (NA)	NA	NA
866.397	(T)8→7	intergenic (NA)	NA	NA
866.826	(G)6→7	intergenic (NA)	NA	NA
867.452	(A)7→6	intergenic (NA)	NA	NA
871.768	G→A	E250E (GAG→GAA)	→	Cysteine desulfurase (EC 2.8.1.7), SufS subfamily
873.127	C→T	A88V (GCT→GTT)	→	Iron‑sulfur cluster assembly protein SufB
879.983	G→T	V191F (GTC→TTC)	→	5'‑nucleotidase family protein in cluster with NagD‑like phosphatase
910.604	C→T	R126R (CGC→CGT)	→	NAD‑specific glutamate dehydrogenase (EC 1.4.1.2)
915.111	A→G	N167N (AAT→AAC)	←	Argininosuccinate synthase (EC 6.3.4.5)
915.714	A→G	intergenic (NA)	NA	NA
938.434	C→T	S266N (AGC→AAC)	←	LysR family regulatory protein
962.872	(A)7→6	coding (1596/1647 nt)	→	Mobile element protein
964.935	C→T	intergenic (NA)	NA	NA
969.123	Δ1,663 bp		–	,
970.826	C→T	M255I (ATG→ATA)	←	YjbH‑like, GTP pyrophosphokinase domain
984.54	T→G	S139R (AGT→AGG)	→	FIG01108599: hypothetical protein
990.118	G→A	R93H (CGC→CAC)	→	UDP‑N‑acetylmuramoylalanyl‑D‑glutamate‑‑L‑ lysine ligase (EC 6.3.2.7)
993.661	G→T	A78S (GCT→TCT)	→	Toxic anion resistance protein
994.848	C→A	Q128K (CAA→AAA)	→	Serine protease, DegP/HtrA, do‑like (EC 3.4.21.‑)
1,002,361	C→A	intergenic (NA)	NA	NA
1,011,473	G→T	D144Y (GAT→TAT)	→	Heme ABC type transporter HtsABC, heme‑binding protein
1,013,062	Δ1 bp	coding (438/453 nt)	→	Acetyltransferase (GNAT family) SAS0976
1,020,989	Δ63 bp	coding (863‑925/1074 nt)	←	Glutamyl endopeptidase precursor (EC 3.4.21.19), serine proteinase SspA
1,021,910	C→T	E2K (GAA→AAA)	←	Glutamyl endopeptidase precursor (EC 3.4.21.19), serine proteinase SspA
1,025,812	T→C	D1181G (GAT→GGT)	←	Phage lysin, N‑acetylmuramoyl‑L‑alanine amidase (EC 3.5.1.28)
1,033,699	Δ1 bp	intergenic (NA)	NA	NA
1,039,210	G→C	intergenic (NA)	NA	NA
1,047,740	A→G	I72V (ATC→GTC)	→	Phosphoribosylformylglycinamidine cyclo‑ligase (EC 6.3.3.1)
1,047,906	G→C	C127S (TGC→TCC)	→	Phosphoribosylformylglycinamidine cyclo‑ligase (EC 6.3.3.1)
1,066,611	G→T	H239Q (CAC→CAA)	←	Ribonuclease J1 (endonuclease and 5' exonuclease)
1,069,606	G→A	intergenic (NA)	NA	NA
1,073,387	G→A	K56K (AAG→AAA)	→	Dihydrolipoamide dehydrogenase of pyruvate dehydrogenase complex (EC 1.8.1.4)
1,096,696	G→A	intergenic (NA)	NA	NA
1,112,796	G→A	G175D (GGT→GAT)	→	FIG011178: rRNA methylase
1,126,151	T→A	intergenic (NA)	NA	NA
1,130,067	C→A	L89I (CTC→ATC)	→	Glutamate racemase (EC 5.1.1.3)
1,142,391	Δ1,663 bp		–	,
1,144,057	A→T	intergenic (NA)	NA	NA
1,153,729	(T)6→7	coding (483/687 nt)	→	5'‑nucleotidase YjjG (EC 3.1.3.5)
1,157,782	T→C	S301S (AGT→AGC)	→	rRNA small subunit methyltransferase H
1,160,568	A→G	intergenic (NA)	NA	NA
1,199,640	A→G	I250V (ATT→GTT)	→	Methionyl‑tRNA formyltransferase (EC 2.1.2.9)
1,205,019	T→A	intergenic (NA)	NA	NA
1,207,435	T→C	intergenic (NA)	NA	NA
1,209,107	A→G	Q114R (CAA→CGA)	→	Dihydroxyacetone kinase family protein
1,211,002	A→G	I134V (ATT→GTT)	→	ATP‑dependent DNA helicase RecG (EC 3.6.1.‑)
1,245,407	T→G	intergenic (NA)	NA	NA
1,250,253	A→C	I62I (ATA→ATC)	→	Phosphatidate cytidylyltransferase (EC 2.7.7.41)
1,252,771	C→T	T135I (ACT→ATT)	→	Prolyl‑tRNA synthetase (EC 6.1.1.15), bacterial type
1,254,592	G→A	Q88Q (CAG→CAA)	→	DNA polymerase III alpha subunit (EC 2.7.7.7)
1,259,989	A→G	T189T (ACA→ACG)	→	Transcription termination protein NusA
1,263,572	T→A	intergenic (NA)	NA	NA
1,273,492	T→C	S777P (TCT→CCT)	→	Cell division protein FtsK
1,288,381	G→A	D17N (GAT→AAT)	→	FIG01108320: hypothetical protein
1,290,512	G→A	E70K (GAA→AAA)	→	FIG01107972: hypothetical protein
1,299,290	T→G	Y397D (TAC→GAC)	→	Glycerol kinase (EC 2.7.1.30)
1,299,713	G→A	intergenic (NA)	NA	NA
1,305,907	G→A	G49G (GGG→GGA)	→	Aluminum resistance protein
1,311,175	(TTGATCGCT)2→1	coding (265‑273/366 nt)	←	FIG01107943: hypothetical protein
1,320,988	C→G	W24C (TGG→TGC)	←	Transcriptional regulator, Cro/CI family protein transposon‑related
1,321,146	A→G	*170R (TGA→CGA)	←	Transcriptional regulator, Cro/CI family protein transposon‑related
1,325,650	(A)7→6	coding (1/186 nt)	→	FIG01107943: hypothetical protein
1,330,703	(A)6→7	intergenic (NA)	NA	NA
1,335,438	T→C	N316D (AAT→GAT)	←	Low‑specificity L‑threonine aldolase (EC 4.1.2.5)
1,336,558	A→G	intergenic (NA)	NA	NA
1,344,914	A→G	G421G (GGT→GGC)	←	Aspartokinase (EC 2.7.2.4)
1,350,519	A→G	intergenic (NA)	NA	NA
1,368,000	C→T	S144F (TCC→TTC)	→	Glycine betaine transporter OpuD
1,377,589	A→G	L255L (TTA→TTG)	→	Topoisomerase IV subunit A (EC 5.99.1.‑)
1,378,629	A→T	D602V (GAT→GTT)	→	Topoisomerase IV subunit A (EC 5.99.1.‑)
1,383,482	T→G	L354V (TTA→GTA)	→	UPF0118 membrane protein YrrI
1,392,609	G→A	S227S (AGC→AGT)	←	Prephenate dehydrogenase (EC 1.3.1.12)
1,395,629	G→T	D218Y (GAT→TAT)	→	Anthranilate synthase, aminase component (EC 4.1.3.27)
1,404,841	C→A	intergenic (NA)	NA	NA
1,405,574	A→G	K208K (AAA→AAG)	→	Hypothetical hydrolase
1,410,749	T→C	L140S (TTA→TCA)	→	Oligoendopeptidase F (EC 3.4.24.‑)
1,420,793	C→T	S42S (AGC→AGT)	→	Aspartokinase (EC 2.7.2.4)
1,421,969	G→A	G11G (GGG→GGA)	→	Aspartate‑semialdehyde dehydrogenase (EC 1.2.1.11)
1,430,127	G→A	D102D (GAC→GAT)	←	FIG01108332: hypothetical protein
1,431,121	T→A	N78K (AAT→AAA)	→	5‑bromo‑4‑chloroindolyl phosphate hydrolysis protein
1,432,705	(A)7→6	intergenic (NA)	NA	NA
1,434,209	A→G	intergenic (NA)	NA	NA
1,435,270	T→G	E311D (GAA→GAC)	←	Nitric oxide reductase activation protein NorD
1,435,335	G→T	L290I (CTT→ATT)	←	Nitric oxide reductase activation protein NorD
1,437,418	(A)6→7	intergenic (NA)	NA	NA
1,445,838	C→T	intergenic (NA)	NA	NA
1,448,142	T→C	S85G (AGC→GGC)	←	Acetyltransferase (GNAT) family
1,448,765	T→A	intergenic (NA)	NA	NA
1,473,112	A→G	*6235Q (TAA→CAA)	←	Putative Staphylococcal surface anchored protein
1,485,441	G→T	T2125N (ACT→AAT)	←	Putative Staphylococcal surface anchored protein
1,494,289	G→A	A266V (GCA→GTA)	←	Amino acid permease
1,497,627	G→A	intergenic (NA)	NA	NA
1,512,496	G→A	A7V (GCA→GTA)	←	Endonuclease III (EC 4.2.99.18)
1,538,652	C→A	R184S (CGT→AGT)	→	L‑asparaginase (EC 3.5.1.1)
1,539,053	C→A	N317K (AAC→AAA)	→	L‑asparaginase (EC 3.5.1.1)
1,542,940	G→A	H204Y (CAT→TAT)	←	ATP‑dependent DNA helicase RecS (RecQ family)
1,546,507	T→G	G183G (GGA→GGC)	←	FIG01107889: hypothetical protein
1,546,511	C→T	S182N (AGT→AAT)	←	FIG01107889: hypothetical protein
1,546,536	C→T	E174K (GAG→AAG)	←	FIG01107889: hypothetical protein
1,549,168	A→G	C444C (TGT→TGC)	←	Phage lysin, N‑acetylmuramoyl‑L‑alanine amidase (EC 3.5.1.28)
1,549,177	G→A	G441G (GGC→GGT)	←	Phage lysin, N‑acetylmuramoyl‑L‑alanine amidase (EC 3.5.1.28)
1,549,186	2 bp→CG	coding (1313‑1314/1455 nt)	←	Phage lysin, N‑acetylmuramoyl‑L‑alanine amidase (EC 3.5.1.28)
1,549,189	G→A	I437I (ATC→ATT)	←	Phage lysin, N‑acetylmuramoyl‑L‑alanine amidase (EC 3.5.1.28)
1,549,197	C→T	A435T (GCA→ACA)	←	Phage lysin, N‑acetylmuramoyl‑L‑alanine amidase (EC 3.5.1.28)
1,549,201	A→G	N433N (AAT→AAC)	←	Phage lysin, N‑acetylmuramoyl‑L‑alanine amidase (EC 3.5.1.28)
1,549,204	A→G	P432P (CCT→CCC)	←	Phage lysin, N‑acetylmuramoyl‑L‑alanine amidase (EC 3.5.1.28)
1,549,213	A→C	G429G (GGT→GGG)	←	Phage lysin, N‑acetylmuramoyl‑L‑alanine amidase (EC 3.5.1.28)
1,549,216	A→T	T428T (ACT→ACA)	←	Phage lysin, N‑acetylmuramoyl‑L‑alanine amidase (EC 3.5.1.28)
1,549,240	G→A	G420G (GGC→GGT)	←	Phage lysin, N‑acetylmuramoyl‑L‑alanine amidase (EC 3.5.1.28)
1,549,246	C→T	R418R (AGG→AGA)	←	Phage lysin, N‑acetylmuramoyl‑L‑alanine amidase (EC 3.5.1.28)
1,549,252	G→A	N416N (AAC→AAT)	←	Phage lysin, N‑acetylmuramoyl‑L‑alanine amidase (EC 3.5.1.28)
1,549,270	G→A	A410A (GCC→GCT)	←	Phage lysin, N‑acetylmuramoyl‑L‑alanine amidase (EC 3.5.1.28)
1,549,273	A→T	V409V (GTT→GTA)	←	Phage lysin, N‑acetylmuramoyl‑L‑alanine amidase (EC 3.5.1.28)
1,549,285	A→G	G405G (GGT→GGC)	←	Phage lysin, N‑acetylmuramoyl‑L‑alanine amidase (EC 3.5.1.28)
1,549,288	4 bp→TTGT	coding (1209‑1212/1455 nt)	←	Phage lysin, N‑acetylmuramoyl‑L‑alanine amidase (EC 3.5.1.28)
1,549,306	C→G	V398V (GTG→GTC)	←	Phage lysin, N‑acetylmuramoyl‑L‑alanine amidase (EC 3.5.1.28)
1,549,321	A→G	L393L (CTT→CTC)	←	Phage lysin, N‑acetylmuramoyl‑L‑alanine amidase (EC 3.5.1.28)
1,549,345	T→C	P385P (CCA→CCG)	←	Phage lysin, N‑acetylmuramoyl‑L‑alanine amidase (EC 3.5.1.28)
1,549,351	T→C	K383K (AAA→AAG)	←	Phage lysin, N‑acetylmuramoyl‑L‑alanine amidase (EC 3.5.1.28)
1,549,356	G→C	Q382E (CAA→GAA)	←	Phage lysin, N‑acetylmuramoyl‑L‑alanine amidase (EC 3.5.1.28)
1,549,364	G→A	A379V (GCT→GTT)	←	Phage lysin, N‑acetylmuramoyl‑L‑alanine amidase (EC 3.5.1.28)
1,549,368	2 bp→GC	coding (1131‑1132/1455 nt)	←	Phage lysin, N‑acetylmuramoyl‑L‑alanine amidase (EC 3.5.1.28)
1,549,371	T→C	T377A (ACA→GCA)	←	Phage lysin, N‑acetylmuramoyl‑L‑alanine amidase (EC 3.5.1.28)
1,549,375	A→G	V375V (GTT→GTC)	←	Phage lysin, N‑acetylmuramoyl‑L‑alanine amidase (EC 3.5.1.28)
1,549,378	A→C	N374K (AAT→AAG)	←	Phage lysin, N‑acetylmuramoyl‑L‑alanine amidase (EC 3.5.1.28)
1,549,380	T→C	N374D (AAT→GAT)	←	Phage lysin, N‑acetylmuramoyl‑L‑alanine amidase (EC 3.5.1.28)
1,549,383	C→T	G373S (GGT→AGT)	←	Phage lysin, N‑acetylmuramoyl‑L‑alanine amidase (EC 3.5.1.28)
1,549,392	2 bp→CT	coding (1107‑1108/1455 nt)	←	Phage lysin, N‑acetylmuramoyl‑L‑alanine amidase (EC 3.5.1.28)
1,549,399	T→A	I367I (ATA→ATT)	←	Phage lysin, N‑acetylmuramoyl‑L‑alanine amidase (EC 3.5.1.28)
1,549,402	A→T	P366P (CCT→CCA)	←	Phage lysin, N‑acetylmuramoyl‑L‑alanine amidase (EC 3.5.1.28)
1,549,431	A→G	L357L (TTA→CTA)	←	Phage lysin, N‑acetylmuramoyl‑L‑alanine amidase (EC 3.5.1.28)
1,549,438	A→G	Y354Y (TAT→TAC)	←	Phage lysin, N‑acetylmuramoyl‑L‑alanine amidase (EC 3.5.1.28)
1,549,447	A→G	Y351Y (TAT→TAC)	←	Phage lysin, N‑acetylmuramoyl‑L‑alanine amidase (EC 3.5.1.28)
1,549,453	C→T	K349K (AAG→AAA)	←	Phage lysin, N‑acetylmuramoyl‑L‑alanine amidase (EC 3.5.1.28)
1,549,474	T→A	K342N (AAA→AAT)	←	Phage lysin, N‑acetylmuramoyl‑L‑alanine amidase (EC 3.5.1.28)
1,549,513	A→G	N329N (AAT→AAC)	←	Phage lysin, N‑acetylmuramoyl‑L‑alanine amidase (EC 3.5.1.28)
1,549,516	G→T	I328I (ATC→ATA)	←	Phage lysin, N‑acetylmuramoyl‑L‑alanine amidase (EC 3.5.1.28)
1,549,537	A→G	N321N (AAT→AAC)	←	Phage lysin, N‑acetylmuramoyl‑L‑alanine amidase (EC 3.5.1.28)
1,549,543	G→A	N319N (AAC→AAT)	←	Phage lysin, N‑acetylmuramoyl‑L‑alanine amidase (EC 3.5.1.28)
1,549,546	C→T	L318L (CTG→CTA)	←	Phage lysin, N‑acetylmuramoyl‑L‑alanine amidase (EC 3.5.1.28)
1,549,555	A→G	N315N (AAT→AAC)	←	Phage lysin, N‑acetylmuramoyl‑L‑alanine amidase (EC 3.5.1.28)
1,549,597	A→T	I301I (ATT→ATA)	←	Phage lysin, N‑acetylmuramoyl‑L‑alanine amidase (EC 3.5.1.28)
1,549,636	G→A	F288F (TTC→TTT)	←	Phage lysin, N‑acetylmuramoyl‑L‑alanine amidase (EC 3.5.1.28)
1,549,648	A→G	I284I (ATT→ATC)	←	Phage lysin, N‑acetylmuramoyl‑L‑alanine amidase (EC 3.5.1.28)
1,549,660	C→T	G280G (GGG→GGA)	←	Phage lysin, N‑acetylmuramoyl‑L‑alanine amidase (EC 3.5.1.28)
1,549,672	A→G	S276S (AGT→AGC)	←	Phage lysin, N‑acetylmuramoyl‑L‑alanine amidase (EC 3.5.1.28)
1,549,753	A→T	N249K (AAT→AAA)	←	Phage lysin, N‑acetylmuramoyl‑L‑alanine amidase (EC 3.5.1.28)
1,549,759	T→G	G247G (GGA→GGC)	←	Phage lysin, N‑acetylmuramoyl‑L‑alanine amidase (EC 3.5.1.28)
1,549,777	A→T	A241A (GCT→GCA)	←	Phage lysin, N‑acetylmuramoyl‑L‑alanine amidase (EC 3.5.1.28)
1,549,795	A→G	D235D (GAT→GAC)	←	Phage lysin, N‑acetylmuramoyl‑L‑alanine amidase (EC 3.5.1.28)
1,549,834	G→A	H222H (CAC→CAT)	←	Phage lysin, N‑acetylmuramoyl‑L‑alanine amidase (EC 3.5.1.28)
1,549,840	T→G	A220A (GCA→GCC)	←	Phage lysin, N‑acetylmuramoyl‑L‑alanine amidase (EC 3.5.1.28)
1,549,870	T→C	T210T (ACA→ACG)	←	Phage lysin, N‑acetylmuramoyl‑L‑alanine amidase (EC 3.5.1.28)
1,549,894	A→G	R202R (CGT→CGC)	←	Phage lysin, N‑acetylmuramoyl‑L‑alanine amidase (EC 3.5.1.28)
1,549,900	A→G	N200N (AAT→AAC)	←	Phage lysin, N‑acetylmuramoyl‑L‑alanine amidase (EC 3.5.1.28)
1,549,915	G→T	V195V (GTC→GTA)	←	Phage lysin, N‑acetylmuramoyl‑L‑alanine amidase (EC 3.5.1.28)
1,550,093	T→C	H136R (CAT→CGT)	←	Phage lysin, N‑acetylmuramoyl‑L‑alanine amidase (EC 3.5.1.28)
1,550,104	G→A	T132T (ACC→ACT)	←	Phage lysin, N‑acetylmuramoyl‑L‑alanine amidase (EC 3.5.1.28)
1,550,110	G→A	P130P (CCC→CCT)	←	Phage lysin, N‑acetylmuramoyl‑L‑alanine amidase (EC 3.5.1.28)
1,550,167	G→C	G111G (GGC→GGG)	←	Phage lysin, N‑acetylmuramoyl‑L‑alanine amidase (EC 3.5.1.28)
1,550,171	A→T	F110Y (TTT→TAT)	←	Phage lysin, N‑acetylmuramoyl‑L‑alanine amidase (EC 3.5.1.28)
1,550,173	C→T	S109S (TCG→TCA)	←	Phage lysin, N‑acetylmuramoyl‑L‑alanine amidase (EC 3.5.1.28)
1,550,190	G→A	L104L (CTA→TTA)	←	Phage lysin, N‑acetylmuramoyl‑L‑alanine amidase (EC 3.5.1.28)
1,550,194	A→T	A102A (GCT→GCA)	←	Phage lysin, N‑acetylmuramoyl‑L‑alanine amidase (EC 3.5.1.28)
1,550,257	G→A	D81D (GAC→GAT)	←	Phage lysin, N‑acetylmuramoyl‑L‑alanine amidase (EC 3.5.1.28)
1,550,335	T→C	P55P (CCA→CCG)	←	Phage lysin, N‑acetylmuramoyl‑L‑alanine amidase (EC 3.5.1.28)
1,550,338	A→G	I54I (ATT→ATC)	←	Phage lysin, N‑acetylmuramoyl‑L‑alanine amidase (EC 3.5.1.28)
1,550,350	G→A	Y50Y (TAC→TAT)	←	Phage lysin, N‑acetylmuramoyl‑L‑alanine amidase (EC 3.5.1.28)
1,550,362	T→C	L46L (TTA→TTG)	←	Phage lysin, N‑acetylmuramoyl‑L‑alanine amidase (EC 3.5.1.28)
1,550,364	A→G	L46L (TTA→CTA)	←	Phage lysin, N‑acetylmuramoyl‑L‑alanine amidase (EC 3.5.1.28)
1,550,377	T→C	A41A (GCA→GCG)	←	Phage lysin, N‑acetylmuramoyl‑L‑alanine amidase (EC 3.5.1.28)
1,550,382	T→A	I40L (ATA→TTA)	←	Phage lysin, N‑acetylmuramoyl‑L‑alanine amidase (EC 3.5.1.28)
1,550,389	A→G	F37F (TTT→TTC)	←	Phage lysin, N‑acetylmuramoyl‑L‑alanine amidase (EC 3.5.1.28)
1,550,398	T→G	A34A (GCA→GCC)	←	Phage lysin, N‑acetylmuramoyl‑L‑alanine amidase (EC 3.5.1.28)
1,550,407	G→A	Y31Y (TAC→TAT)	←	Phage lysin, N‑acetylmuramoyl‑L‑alanine amidase (EC 3.5.1.28)
1,550,425	2 bp→CC	coding (74‑75/1455 nt)	←	Phage lysin, N‑acetylmuramoyl‑L‑alanine amidase (EC 3.5.1.28)
1,550,428	3 bp→ACC	coding (70‑72/1455 nt)	←	Phage lysin, N‑acetylmuramoyl‑L‑alanine amidase (EC 3.5.1.28)
1,550,434	A→T	P22P (CCT→CCA)	←	Phage lysin, N‑acetylmuramoyl‑L‑alanine amidase (EC 3.5.1.28)
1,550,437	A→G	N21N (AAT→AAC)	←	Phage lysin, N‑acetylmuramoyl‑L‑alanine amidase (EC 3.5.1.28)
1,550,443	C→T	Q19Q (CAG→CAA)	←	Phage lysin, N‑acetylmuramoyl‑L‑alanine amidase (EC 3.5.1.28)
1,550,446	C→T	K18K (AAG→AAA)	←	Phage lysin, N‑acetylmuramoyl‑L‑alanine amidase (EC 3.5.1.28)
1,550,461	A→G	D13D (GAT→GAC)	←	Phage lysin, N‑acetylmuramoyl‑L‑alanine amidase (EC 3.5.1.28)
1,550,482	G→A	N6N (AAC→AAT)	←	Phage lysin, N‑acetylmuramoyl‑L‑alanine amidase (EC 3.5.1.28)
1,550,491	T→C	I3M (ATA→ATG)	←	Phage lysin, N‑acetylmuramoyl‑L‑alanine amidase (EC 3.5.1.28)
1,550,494	C→T	L2L (TTG→TTA)	←	Phage lysin, N‑acetylmuramoyl‑L‑alanine amidase (EC 3.5.1.28)
1,550,500	3 bp→ATA	intergenic (NA)	NA	NA
1,550,507	+C	intergenic (NA)	NA	NA
1,550,564	T→A	P83P (CCA→CCT)	←	Phage holin
1,550,567	C→T	A82A (GCG→GCA)	←	Phage holin
1,550,573	C→T	G80G (GGG→GGA)	←	Phage holin
1,550,591	C→T	K74K (AAG→AAA)	←	Phage holin
1,550,594	2 bp→AC	coding (218‑219/303 nt)	←	Phage holin
1,550,617	2 bp→AT	coding (195‑196/303 nt)	←	Phage holin
1,550,627	T→C	A62A (GCA→GCG)	←	Phage holin
1,550,636	A→C	G59G (GGT→GGG)	←	Phage holin
1,550,657	G→A	D52D (GAC→GAT)	←	Phage holin
1,550,666	C→T	T49T (ACG→ACA)	←	Phage holin
1,550,687	A→T	T42T (ACT→ACA)	←	Phage holin
1,550,690	A→T	L41L (CTT→CTA)	←	Phage holin
1,550,692	2 bp→AG	coding (120‑121/303 nt)	←	Phage holin
1,550,696	T→A	I39I (ATA→ATT)	←	Phage holin
1,550,699	T→C	S38S (TCA→TCG)	←	Phage holin
1,550,705	T→A	I36I (ATA→ATT)	←	Phage holin
1,550,707	T→C	I36V (ATA→GTA)	←	Phage holin
1,550,709	G→C	T35S (ACT→AGT)	←	Phage holin
1,550,711	C→T	E34E (GAG→GAA)	←	Phage holin
1,550,714	A→T	D33E (GAT→GAA)	←	Phage holin
1,550,717	G→A	D32D (GAC→GAT)	←	Phage holin
1,550,726	A→T	I29I (ATT→ATA)	←	Phage holin
1,550,732	G→A	S27S (AGC→AGT)	←	Phage holin
1,550,735	A→T	I26I (ATT→ATA)	←	Phage holin
1,550,744	G→A	N23N (AAC→AAT)	←	Phage holin
1,550,828	T→A	intergenic (NA)	NA	NA
1,550,883	G→A	intergenic (NA)	NA	NA
1,550,885	T→C	intergenic (NA)	NA	NA
1,551,863	G→T	N481K (AAC→AAA)	←	Phage protein
1,551,866	A→G	I480I (ATT→ATC)	←	Phage protein
1,551,872	C→T	G478G (GGG→GGA)	←	Phage protein
1,551,884	G→A	N474N (AAC→AAT)	←	Phage protein
1,551,887	C→T	A473A (GCG→GCA)	←	Phage protein
1,551,896	G→A	G470G (GGC→GGT)	←	Phage protein
1,551,903	T→C	Q468R (CAA→CGA)	←	Phage protein
1,551,983	A→G	G441G (GGT→GGC)	←	Phage protein
1,551,992	A→G	N438N (AAT→AAC)	←	Phage protein
1,551,994	2 bp→CA	coding (1311‑1312/1467 nt)	←	Phage protein
1,551,998	A→G	D436D (GAT→GAC)	←	Phage protein
1,552,002	2 bp→TT	coding (1303‑1304/1467 nt)	←	Phage protein
1,552,007	T→C	P433P (CCA→CCG)	←	Phage protein
1,552,010	A→T	L432L (CTT→CTA)	←	Phage protein
1,552,012	G→A	L432F (CTT→TTT)	←	Phage protein
1,552,019	G→T	P429P (CCC→CCA)	←	Phage protein
1,552,022	A→G	N428N (AAT→AAC)	←	Phage protein
1,552,034	C→T	K424K (AAG→AAA)	←	Phage protein
1,552,040	T→G	G422G (GGA→GGC)	←	Phage protein
1,552,043	T→A	G421G (GGA→GGT)	←	Phage protein
1,552,049	A→G	P419P (CCT→CCC)	←	Phage protein
1,552,052	2 bp→GT	coding (1253‑1254/1467 nt)	←	Phage protein
1,552,064	T→A	T414T (ACA→ACT)	←	Phage protein
1,552,070	G→A	D412D (GAC→GAT)	←	Phage protein
1,552,073	A→T	G411G (GGT→GGA)	←	Phage protein
1,552,076	A→C	G410G (GGT→GGG)	←	Phage protein
1,552,088	C→T	G406G (GGG→GGA)	←	Phage protein
1,552,103	T→C	L401L (TTA→TTG)	←	Phage protein
1,552,115	G→A	D397D (GAC→GAT)	←	Phage protein
1,552,124	C→T	E394E (GAG→GAA)	←	Phage protein
1,552,130	T→A	L392F (TTA→TTT)	←	Phage protein
1,552,132	2 bp→GA	coding (1173‑1174/1467 nt)	←	Phage protein
1,552,136	C→T	L390L (TTG→TTA)	←	Phage protein
1,552,142	A→T	S388S (TCT→TCA)	←	Phage protein
1,552,148	C→A	V386V (GTG→GTT)	←	Phage protein
1,552,151	A→G	G385G (GGT→GGC)	←	Phage protein
1,552,160	T→C	T382T (ACA→ACG)	←	Phage protein
1,552,163	T→C	G381G (GGA→GGG)	←	Phage protein
1,552,291	2 bp→GG	coding (1014‑1015/1467 nt)	←	Phage protein
1,552,307	C→A	E333D (GAG→GAT)	←	Phage protein
1,552,316	T→A	S330S (TCA→TCT)	←	Phage protein
1,552,322	C→T	A328A (GCG→GCA)	←	Phage protein
1,552,334	T→C	K324K (AAA→AAG)	←	Phage protein
1,552,343	C→T	V321V (GTG→GTA)	←	Phage protein
1,552,358	G→A	N316N (AAC→AAT)	←	Phage protein
1,552,361	C→T	P315P (CCG→CCA)	←	Phage protein
1,552,364	T→A	R314R (CGA→CGT)	←	Phage protein
1,552,370	A→T	T312T (ACT→ACA)	←	Phage protein
1,552,379	C→T	K309K (AAG→AAA)	←	Phage protein
1,552,385	A→G	D307D (GAT→GAC)	←	Phage protein
1,552,388	T→G	S306S (TCA→TCC)	←	Phage protein
1,552,413	G→A	T298I (ACT→ATT)	←	Phage protein
1,552,418	G→A	N296N (AAC→AAT)	←	Phage protein
1,552,424	A→G	S294S (AGT→AGC)	←	Phage protein
1,552,427	A→T	V293V (GTT→GTA)	←	Phage protein
1,552,430	A→G	G292G (GGT→GGC)	←	Phage protein
1,552,448	A→G	A286A (GCT→GCC)	←	Phage protein
1,552,454	C→T	S284S (TCG→TCA)	←	Phage protein
1,552,457	A→G	V283V (GTT→GTC)	←	Phage protein
1,552,460	A→G	Y282Y (TAT→TAC)	←	Phage protein
1,552,481	A→T	G275G (GGT→GGA)	←	Phage protein
1,552,486	T→C	I274V (ATA→GTA)	←	Phage protein
1,552,526	2 bp→TG	coding (779‑780/1467 nt)	←	Phage protein
1,552,532	C→T	K258K (AAG→AAA)	←	Phage protein
1,552,538	A→G	D256D (GAT→GAC)	←	Phage protein
1,552,541	A→G	D255D (GAT→GAC)	←	Phage protein
1,552,558	C→A	A250S (GCT→TCT)	←	Phage protein
1,552,577	A→T	S243S (TCT→TCA)	←	Phage protein
1,552,598	A→G	G236G (GGT→GGC)	←	Phage protein
1,552,601	A→G	S235S (AGT→AGC)	←	Phage protein
1,552,622	G→A	A228A (GCC→GCT)	←	Phage protein
1,552,625	T→C	E227E (GAA→GAG)	←	Phage protein
1,552,676	T→A	A210A (GCA→GCT)	←	Phage protein
1,552,691	T→C	E205E (GAA→GAG)	←	Phage protein
1,552,700	A→G	S202S (TCT→TCC)	←	Phage protein
1,552,702	A→T	S202T (TCT→ACT)	←	Phage protein
1,552,707	T→C	H200R (CAT→CGT)	←	Phage protein
1,552,718	A→G	L196L (CTT→CTC)	←	Phage protein
1,553,105	T→G	V67V (GTA→GTC)	←	Phage protein
1,553,155	G→A	L51L (CTG→TTG)	←	Phage protein
1,553,178	A→G	I43T (ATT→ACT)	←	Phage protein
1,553,261	T→A	T15T (ACA→ACT)	←	Phage protein
1,553,267	T→C	E13E (GAA→GAG)	←	Phage protein
1,553,276	T→A	I10I (ATA→ATT)	←	Phage protein
1,553,280	2 bp→TT	coding (25‑26/1467 nt)	←	Phage protein
1,553,365	A→G	N617N (AAT→AAC)	←	Putative major teichoic acid biosynthesis protein C
1,554,654	G→A	L188L (CTA→TTA)	←	Putative major teichoic acid biosynthesis protein C
1,558,099	2 bp→CG	coding (6038‑6039/6201 nt)	←	Phage tail length tape‑measure protein
1,558,104	A→G	L2012L (TTA→CTA)	←	Phage tail length tape‑measure protein
1,558,123	C→T	L2005L (TTG→TTA)	←	Phage tail length tape‑measure protein
1,558,135	T→C	T2001T (ACA→ACG)	←	Phage tail length tape‑measure protein
1,558,138	T→A	S2000S (TCA→TCT)	←	Phage tail length tape‑measure protein
1,558,216	A→C	I1974M (ATT→ATG)	←	Phage tail length tape‑measure protein
1,558,224	G→T	R1972R (CGA→AGA)	←	Phage tail length tape‑measure protein
1,558,228	A→G	R1970R (CGT→CGC)	←	Phage tail length tape‑measure protein
1,558,233	2 bp→GT	coding (5904‑5905/6201 nt)	←	Phage tail length tape‑measure protein
1,558,237	T→C	L1967L (TTA→TTG)	←	Phage tail length tape‑measure protein
1,558,240	A→C	P1966P (CCT→CCG)	←	Phage tail length tape‑measure protein
1,558,243	G→A	I1965I (ATC→ATT)	←	Phage tail length tape‑measure protein
1,558,252	C→T	E1962E (GAG→GAA)	←	Phage tail length tape‑measure protein
1,558,255	2 bp→TG	coding (5882‑5883/6201 nt)	←	Phage tail length tape‑measure protein
1,558,270	A→T	G1956G (GGT→GGA)	←	Phage tail length tape‑measure protein
1,558,282	A→G	L1952L (CTT→CTC)	←	Phage tail length tape‑measure protein
1,558,284	G→T	L1952I (CTT→ATT)	←	Phage tail length tape‑measure protein
1,558,291	C→T	K1949K (AAG→AAA)	←	Phage tail length tape‑measure protein
1,558,294	T→A	T1948T (ACA→ACT)	←	Phage tail length tape‑measure protein
1,558,297	A→T	I1947I (ATT→ATA)	←	Phage tail length tape‑measure protein
1,558,300	C→A	L1946F (TTG→TTT)	←	Phage tail length tape‑measure protein
1,558,302	A→G	L1946L (TTG→CTG)	←	Phage tail length tape‑measure protein
1,558,306	A→T	G1944G (GGT→GGA)	←	Phage tail length tape‑measure protein
1,558,717	4 bp→CATA	coding (5418‑5421/6201 nt)	←	Phage tail length tape‑measure protein
1,558,727	3 bp→ACT	coding (5409‑5411/6201 nt)	←	Phage tail length tape‑measure protein
1,558,894	G→A	N1748N (AAC→AAT)	←	Phage tail length tape‑measure protein
1,559,902	G→T	S1412S (TCC→TCA)	←	Phage tail length tape‑measure protein
1,560,011	T→C	D1376G (GAT→GGT)	←	Phage tail length tape‑measure protein
1,560,036	T→C	S1368G (AGT→GGT)	←	Phage tail length tape‑measure protein
1,560,052	T→G	G1362G (GGA→GGC)	←	Phage tail length tape‑measure protein
1,560,082	A→T	A1352A (GCT→GCA)	←	Phage tail length tape‑measure protein
1,560,111	C→A	A1343S (GCG→TCG)	←	Phage tail length tape‑measure protein
1,560,115	A→C	S1341S (TCT→TCG)	←	Phage tail length tape‑measure protein
1,560,184	C→G	G1318G (GGG→GGC)	←	Phage tail length tape‑measure protein
1,560,188	T→C	K1317R (AAA→AGA)	←	Phage tail length tape‑measure protein
1,560,271	A→T	T1289T (ACT→ACA)	←	Phage tail length tape‑measure protein
1,560,372	C→T	G1256S (GGT→AGT)	←	Phage tail length tape‑measure protein
1,560,466	A→G	A1224A (GCT→GCC)	←	Phage tail length tape‑measure protein
1,560,472	G→A	G1222G (GGC→GGT)	←	Phage tail length tape‑measure protein
1,560,568	C→T	K1190K (AAG→AAA)	←	Phage tail length tape‑measure protein
1,560,622	G→A	G1172G (GGC→GGT)	←	Phage tail length tape‑measure protein
1,560,658	A→T	G1160G (GGT→GGA)	←	Phage tail length tape‑measure protein
1,560,676	C→T	E1154E (GAG→GAA)	←	Phage tail length tape‑measure protein
1,560,784	T→C	L1118L (TTA→TTG)	←	Phage tail length tape‑measure protein
1,560,850	T→C	Q1096Q (CAA→CAG)	←	Phage tail length tape‑measure protein
1,560,856	G→A	D1094D (GAC→GAT)	←	Phage tail length tape‑measure protein
1,561,429	C→T	L903L (TTG→TTA)	←	Phage tail length tape‑measure protein
1,561,450	T→C	A896A (GCA→GCG)	←	Phage tail length tape‑measure protein
1,561,588	T→G	I850I (ATA→ATC)	←	Phage tail length tape‑measure protein
1,561,603	A→G	N845N (AAT→AAC)	←	Phage tail length tape‑measure protein
1,561,624	C→T	R838R (AGG→AGA)	←	Phage tail length tape‑measure protein
1,561,633	A→G	G835G (GGT→GGC)	←	Phage tail length tape‑measure protein
1,561,648	G→A	G830G (GGC→GGT)	←	Phage tail length tape‑measure protein
1,561,738	T→C	A800A (GCA→GCG)	←	Phage tail length tape‑measure protein
1,561,787	T→C	K784R (AAG→AGG)	←	Phage tail length tape‑measure protein
1,561,801	A→C	A779A (GCT→GCG)	←	Phage tail length tape‑measure protein
1,561,834	G→A	S768S (TCC→TCT)	←	Phage tail length tape‑measure protein
1,561,843	G→A	A765A (GCC→GCT)	←	Phage tail length tape‑measure protein
1,561,947	C→A	A731S (GCC→TCC)	←	Phage tail length tape‑measure protein
1,562,539	A→G	G533G (GGT→GGC)	←	Phage tail length tape‑measure protein
1,562,545	G→T	G531G (GGC→GGA)	←	Phage tail length tape‑measure protein
1,562,554	T→C	Q528Q (CAA→CAG)	←	Phage tail length tape‑measure protein
1,562,556	G→C	Q528E (CAA→GAA)	←	Phage tail length tape‑measure protein
1,562,609	T→C	N510S (AAT→AGT)	←	Phage tail length tape‑measure protein
1,562,632	G→A	I502I (ATC→ATT)	←	Phage tail length tape‑measure protein
1,562,638	T→C	S500S (TCA→TCG)	←	Phage tail length tape‑measure protein
1,562,649	2 bp→AT	coding (1488‑1489/6201 nt)	←	Phage tail length tape‑measure protein
1,562,668	A→C	G490G (GGT→GGG)	←	Phage tail length tape‑measure protein
1,562,707	G→A	S477S (TCC→TCT)	←	Phage tail length tape‑measure protein
1,562,743	A→T	P465P (CCT→CCA)	←	Phage tail length tape‑measure protein
1,562,752	A→T	A462A (GCT→GCA)	←	Phage tail length tape‑measure protein
1,562,758	C→T	K460K (AAG→AAA)	←	Phage tail length tape‑measure protein
1,562,761	C→T	L459L (TTG→TTA)	←	Phage tail length tape‑measure protein
1,564,443	2 bp→TC	coding (258‑259/351 nt)	←	hypothetical protein within a prophage
1,564,468	A→G	S78S (AGT→AGC)	←	hypothetical protein within a prophage
1,564,482	G→A	L74L (CTG→TTG)	←	hypothetical protein within a prophage
1,564,757	C→T	intergenic (NA)	NA	NA
1,564,817	A→G	M133T (ATG→ACG)	←	Phage major tail protein
1,564,867	2 bp→TC	coding (347‑348/456 nt)	←	Phage major tail protein
1,564,870	T→C	E115E (GAA→GAG)	←	Phage major tail protein
1,564,876	T→A	V113V (GTA→GTT)	←	Phage major tail protein
1,564,888	T→C	E109E (GAA→GAG)	←	Phage major tail protein
1,565,305	A→G	intergenic (NA)	NA	NA
1,565,323	C→T	G209S (GGT→AGT)	←	Phage major tail protein
1,565,414	A→C	G178G (GGT→GGG)	←	Phage major tail protein
1,565,434	2 bp→GA	coding (513‑514/642 nt)	←	Phage major tail protein
1,565,438	T→A	G170G (GGA→GGT)	←	Phage major tail protein
1,565,459	A→G	N163N (AAT→AAC)	←	Phage major tail protein
1,565,474	T→A	T158T (ACA→ACT)	←	Phage major tail protein
1,565,486	A→T	P154P (CCT→CCA)	←	Phage major tail protein
1,565,489	T→C	E153E (GAA→GAG)	←	Phage major tail protein
1,565,495	G→T	A151A (GCC→GCA)	←	Phage major tail protein
1,565,510	A→T	G146G (GGT→GGA)	←	Phage major tail protein
1,565,537	T→C	L137L (TTA→TTG)	←	Phage major tail protein
1,565,540	A→G	S136S (AGT→AGC)	←	Phage major tail protein
1,565,560	2 bp→GC	coding (387‑388/642 nt)	←	Phage major tail protein
1,565,564	T→A	V128V (GTA→GTT)	←	Phage major tail protein
1,565,567	A→G	Y127Y (TAT→TAC)	←	Phage major tail protein
1,565,570	T→C	V126V (GTA→GTG)	←	Phage major tail protein
1,565,573	C→T	P125P (CCG→CCA)	←	Phage major tail protein
1,565,576	C→T	Q124Q (CAG→CAA)	←	Phage major tail protein
1,565,597	C→A	S117S (TCG→TCT)	←	Phage major tail protein
1,565,603	G→T	G115G (GGC→GGA)	←	Phage major tail protein
1,565,609	T→A	V113V (GTA→GTT)	←	Phage major tail protein
1,565,618	A→G	Y110Y (TAT→TAC)	←	Phage major tail protein
1,565,621	C→T	P109P (CCG→CCA)	←	Phage major tail protein
1,565,671	T→A	T93S (ACT→TCT)	←	Phage major tail protein
1,565,675	T→A	G91G (GGA→GGT)	←	Phage major tail protein
1,565,687	G→A	N87N (AAC→AAT)	←	Phage major tail protein
1,565,692	A→G	L86L (TTA→CTA)	←	Phage major tail protein
1,565,696	A→T	D84E (GAT→GAA)	←	Phage major tail protein
1,565,711	G→A	F79F (TTC→TTT)	←	Phage major tail protein
1,565,762	T→A	V62V (GTA→GTT)	←	Phage major tail protein
1,565,822	G→A	D42D (GAC→GAT)	←	Phage major tail protein
1,566,018	G→T	P120P (CCC→CCA)	←	Bacteriophage
1,566,033	T→A	R115R (CGA→CGT)	←	Bacteriophage
1,566,120	G→A	Y86Y (TAC→TAT)	←	Bacteriophage
1,566,201	G→A	L59L (CTC→CTT)	←	Bacteriophage
1,566,219	A→G	F53F (TTT→TTC)	←	Bacteriophage
1,566,231	C→T	L49L (TTG→TTA)	←	Bacteriophage
1,566,242	C→T	V46I (GTT→ATT)	←	Bacteriophage
1,566,261	G→A	P39P (CCC→CCT)	←	Bacteriophage
1,566,279	G→A	N33N (AAC→AAT)	←	Bacteriophage
1,566,294	G→A	Y28Y (TAC→TAT)	←	Bacteriophage
1,566,320	G→A	H20Y (CAT→TAT)	←	Bacteriophage
1,566,326	T→G	K18Q (AAA→CAA)	←	Bacteriophage
1,566,352	C→T	G9E (GGA→GAA)	←	Bacteriophage
1,566,417	A→C	R121R (CGT→CGG)	←	FIG00775613: hypothetical protein
1,566,423	2 bp→AT	coding (356‑357/402 nt)	←	FIG00775613: hypothetical protein
1,566,558	C→T	R74R (AGG→AGA)	←	FIG00775613: hypothetical protein
1,566,570	G→T	G70G (GGC→GGA)	←	FIG00775613: hypothetical protein
1,566,573	A→T	V69V (GTT→GTA)	←	FIG00775613: hypothetical protein
1,566,612	A→G	S56S (AGT→AGC)	←	FIG00775613: hypothetical protein
1,566,615	G→A	A55A (GCC→GCT)	←	FIG00775613: hypothetical protein
1,566,633	G→A	S49S (AGC→AGT)	←	FIG00775613: hypothetical protein
1,566,642	C→T	E46E (GAG→GAA)	←	FIG00775613: hypothetical protein
1,566,691	T→C	K30R (AAA→AGA)	←	FIG00775613: hypothetical protein
1,566,705	C→T	Q25Q (CAG→CAA)	←	FIG00775613: hypothetical protein
1,566,713	C→A	A23S (GCA→TCA)	←	FIG00775613: hypothetical protein
1,566,741	A→C	N13K (AAT→AAG)	←	FIG00775613: hypothetical protein
1,566,837	2 bp→TT	coding (271‑272/333 nt)	←	Bacteriophage
1,566,866	2 bp→GC	coding (242‑243/333 nt)	←	Bacteriophage
1,566,869	A→T	S80R (AGT→AGA)	←	Bacteriophage
1,567,302	G→A	L33L (CTA→TTA)	←	hypothetical protein within a prophage
1,567,390	T→C	L3L (TTA→TTG)	←	hypothetical protein within a prophage
1,567,466	C→T	intergenic (NA)	NA	NA
1,567,481	G→A	P384S (CCA→TCA)	←	Phage major capsid protein
1,567,797	A→G	Y278Y (TAT→TAC)	←	Phage major capsid protein
1,568,074	2 bp→AA	coding (556‑557/1164 nt)	←	Phage major capsid protein
1,568,268	T→A	G121G (GGA→GGT)	←	Phage major capsid protein
1,568,381	T→G	N84H (AAT→CAT)	←	Phage major capsid protein
1,568,386	C→T	S82N (AGT→AAT)	←	Phage major capsid protein
1,568,410	T→G	K74T (AAA→ACA)	←	Phage major capsid protein
1,568,412	A→G	D73D (GAT→GAC)	←	Phage major capsid protein
1,568,436	C→T	E65E (GAG→GAA)	←	Phage major capsid protein
1,568,451	C→T	V60V (GTG→GTA)	←	Phage major capsid protein
1,568,487	A→G	G48G (GGT→GGC)	←	Phage major capsid protein
1,568,559	T→C	E24E (GAA→GAG)	←	Phage major capsid protein
1,568,601	G→T	S10S (TCC→TCA)	←	Phage major capsid protein
1,568,649	T→C	N256S (AAT→AGT)	←	Prophage Clp protease‑like protein
1,568,720	A→G	S232S (AGT→AGC)	←	Prophage Clp protease‑like protein
1,568,790	T→C	K209R (AAA→AGA)	←	Prophage Clp protease‑like protein
1,568,945	G→T	H157Q (CAC→CAA)	←	Prophage Clp protease‑like protein
1,568,960	A→G	D152D (GAT→GAC)	←	Prophage Clp protease‑like protein
1,568,981	A→C	A145A (GCT→GCG)	←	Prophage Clp protease‑like protein
1,569,035	T→C	E127E (GAA→GAG)	←	Prophage Clp protease‑like protein
1,569,914	C→T	V242I (GTA→ATA)	←	Phage portal protein
1,570,209	G→A	N143N (AAC→AAT)	←	Phage portal protein
1,571,541	C→T	E265K (GAA→AAA)	←	Phage terminase, large subunit
1,571,553	5 bp→5 bp	coding (777‑781/1692 nt)	←	Phage terminase, large subunit
1,571,563	2 bp→TA	coding (770‑771/1692 nt)	←	Phage terminase, large subunit
1,571,569	T→A	R255S (AGA→AGT)	←	Phage terminase, large subunit
1,571,571	T→G	R255R (AGA→CGA)	←	Phage terminase, large subunit
1,571,576	2 bp→AT	coding (757‑758/1692 nt)	←	Phage terminase, large subunit
1,571,581	T→A	V251V (GTA→GTT)	←	Phage terminase, large subunit
1,571,587	A→G	D249D (GAT→GAC)	←	Phage terminase, large subunit
1,571,593	A→G	L247L (CTT→CTC)	←	Phage terminase, large subunit
1,571,611	A→G	Y241Y (TAT→TAC)	←	Phage terminase, large subunit
1,571,614	C→A	G240G (GGG→GGT)	←	Phage terminase, large subunit
1,571,623	C→T	T237T (ACG→ACA)	←	Phage terminase, large subunit
1,571,635	G→A	L233L (CTC→CTT)	←	Phage terminase, large subunit
1,571,656	A→T	A226A (GCT→GCA)	←	Phage terminase, large subunit
1,571,671	T→A	I221I (ATA→ATT)	←	Phage terminase, large subunit
1,571,674	A→T	V220V (GTT→GTA)	←	Phage terminase, large subunit
1,571,677	T→A	S219S (TCA→TCT)	←	Phage terminase, large subunit
1,571,680	A→T	I218I (ATT→ATA)	←	Phage terminase, large subunit
1,571,683	C→T	L217L (TTG→TTA)	←	Phage terminase, large subunit
1,571,685	A→G	L217L (TTG→CTG)	←	Phage terminase, large subunit
1,571,692	G→A	D214D (GAC→GAT)	←	Phage terminase, large subunit
1,571,716	A→G	F206F (TTT→TTC)	←	Phage terminase, large subunit
1,571,722	C→G	G204G (GGG→GGC)	←	Phage terminase, large subunit
1,571,725	C→T	M203I (ATG→ATA)	←	Phage terminase, large subunit
1,571,728	G→A	H202H (CAC→CAT)	←	Phage terminase, large subunit
1,571,731	T→G	T201T (ACA→ACC)	←	Phage terminase, large subunit
1,571,740	T→A	G198G (GGA→GGT)	←	Phage terminase, large subunit
1,571,749	C→T	K195K (AAG→AAA)	←	Phage terminase, large subunit
1,571,848	A→T	A162A (GCT→GCA)	←	Phage terminase, large subunit
1,571,854	T→A	I160I (ATA→ATT)	←	Phage terminase, large subunit
1,571,875	G→A	F153F (TTC→TTT)	←	Phage terminase, large subunit
1,571,880	2 bp→GA	coding (453‑454/1692 nt)	←	Phage terminase, large subunit
1,571,884	T→C	R150R (AGA→AGG)	←	Phage terminase, large subunit
1,571,887	A→C	A149A (GCT→GCG)	←	Phage terminase, large subunit
1,571,902	G→A	N144N (AAC→AAT)	←	Phage terminase, large subunit
1,571,905	T→C	A143A (GCA→GCG)	←	Phage terminase, large subunit
1,571,911	A→C	L141L (CTT→CTG)	←	Phage terminase, large subunit
1,571,913	G→A	L141F (CTT→TTT)	←	Phage terminase, large subunit
1,571,917	G→A	I139I (ATC→ATT)	←	Phage terminase, large subunit
1,571,923	A→C	A137A (GCT→GCG)	←	Phage terminase, large subunit
1,571,926	G→A	G136G (GGC→GGT)	←	Phage terminase, large subunit
1,571,929	G→A	N135N (AAC→AAT)	←	Phage terminase, large subunit
1,571,944	A→T	S130S (TCT→TCA)	←	Phage terminase, large subunit
1,571,947	A→C	V129V (GTT→GTG)	←	Phage terminase, large subunit
1,571,950	2 bp→GC	coding (383‑384/1692 nt)	←	Phage terminase, large subunit
1,571,962	A→C	V124V (GTT→GTG)	←	Phage terminase, large subunit
1,571,965	A→T	G123G (GGT→GGA)	←	Phage terminase, large subunit
1,571,968	A→T	S122S (TCT→TCA)	←	Phage terminase, large subunit
1,571,971	T→A	I121I (ATA→ATT)	←	Phage terminase, large subunit
1,571,977	A→T	T119T (ACT→ACA)	←	Phage terminase, large subunit
1,571,992	T→C	K114K (AAA→AAG)	←	Phage terminase, large subunit
1,572,007	T→A	I109I (ATA→ATT)	←	Phage terminase, large subunit
1,572,010	C→A	L108F (TTG→TTT)	←	Phage terminase, large subunit
1,572,012	2 bp→GC	coding (321‑322/1692 nt)	←	Phage terminase, large subunit
1,572,020	T→C	K105R (AAA→AGA)	←	Phage terminase, large subunit
1,572,025	C→A	R103S (AGG→AGT)	←	Phage terminase, large subunit
1,572,027	2 bp→GC	coding (306‑307/1692 nt)	←	Phage terminase, large subunit
1,572,030	2 bp→TT	coding (303‑304/1692 nt)	←	Phage terminase, large subunit
1,572,037	T→C	T99T (ACA→ACG)	←	Phage terminase, large subunit
1,572,040	T→C	E98E (GAA→GAG)	←	Phage terminase, large subunit
1,572,091	T→C	Q81Q (CAA→CAG)	←	Phage terminase, large subunit
1,572,115	C→T	G73G (GGG→GGA)	←	Phage terminase, large subunit
1,572,124	A→G	P70P (CCT→CCC)	←	Phage terminase, large subunit
1,572,133	A→G	F67F (TTT→TTC)	←	Phage terminase, large subunit
1,572,136	C→T	K66K (AAG→AAA)	←	Phage terminase, large subunit
1,572,145	G→A	F63F (TTC→TTT)	←	Phage terminase, large subunit
1,572,148	T→A	R62R (CGA→CGT)	←	Phage terminase, large subunit
1,572,160	G→A	H58H (CAC→CAT)	←	Phage terminase, large subunit
1,572,193	T→C	G47G (GGA→GGG)	←	Phage terminase, large subunit
1,572,220	C→T	E38E (GAG→GAA)	←	Phage terminase, large subunit
1,572,377	T→A	T84T (ACA→ACT)	←	Phage terminase, small subunit
1,572,454	C→T	V59I (GTT→ATT)	←	Phage terminase, small subunit
1,572,554	C→T	L25L (TTG→TTA)	←	Phage terminase, small subunit
1,572,572	G→A	D19D (GAC→GAT)	←	Phage terminase, small subunit
1,572,578	T→C	K17K (AAA→AAG)	←	Phage terminase, small subunit
1,572,584	G→A	Y15Y (TAC→TAT)	←	Phage terminase, small subunit
1,572,623	C→T	K2K (AAG→AAA)	←	Phage terminase, small subunit
1,572,652	(A)5→4	intergenic (NA)	NA	NA
1,572,820	G→A	N84N (AAC→AAT)	←	Phage‑associated homing endonuclease
1,572,823	A→G	H83H (CAT→CAC)	←	Phage‑associated homing endonuclease
1,572,829	3 bp→AGC	coding (241‑243/315 nt)	←	Phage‑associated homing endonuclease
1,572,834	A→G	Y80H (TAT→CAT)	←	Phage‑associated homing endonuclease
1,572,841	T→A	S77S (TCA→TCT)	←	Phage‑associated homing endonuclease
1,572,847	T→C	L75L (CTA→CTG)	←	Phage‑associated homing endonuclease
1,572,849	2 bp→AG	coding (222‑223/315 nt)	←	Phage‑associated homing endonuclease
1,572,855	2 bp→TC	coding (216‑217/315 nt)	←	Phage‑associated homing endonuclease
1,572,859	G→A	D71D (GAC→GAT)	←	Phage‑associated homing endonuclease
1,572,865	A→T	A69A (GCT→GCA)	←	Phage‑associated homing endonuclease
1,572,871	G→A	N67N (AAC→AAT)	←	Phage‑associated homing endonuclease
1,572,877	A→G	D65D (GAT→GAC)	←	Phage‑associated homing endonuclease
1,572,880	T→A	E64D (GAA→GAT)	←	Phage‑associated homing endonuclease
1,572,882	2 bp→TG	coding (189‑190/315 nt)	←	Phage‑associated homing endonuclease
1,572,886	A→T	V62V (GTT→GTA)	←	Phage‑associated homing endonuclease
1,572,888	C→G	V62L (GTT→CTT)	←	Phage‑associated homing endonuclease
1,572,894	2 bp→CT	coding (177‑178/315 nt)	←	Phage‑associated homing endonuclease
1,572,898	G→A	H58H (CAC→CAT)	←	Phage‑associated homing endonuclease
1,572,901	A→G	H57H (CAT→CAC)	←	Phage‑associated homing endonuclease
1,572,913	T→A	A53A (GCA→GCT)	←	Phage‑associated homing endonuclease
1,572,916	A→G	D52D (GAT→GAC)	←	Phage‑associated homing endonuclease
1,572,919	T→C	T51T (ACA→ACG)	←	Phage‑associated homing endonuclease
1,572,925	2 bp→CT	coding (146‑147/315 nt)	←	Phage‑associated homing endonuclease
1,572,928	2 bp→CC	coding (143‑144/315 nt)	←	Phage‑associated homing endonuclease
1,572,931	T→C	E47E (GAA→GAG)	←	Phage‑associated homing endonuclease
1,572,933	5 bp→5 bp	coding (135‑139/315 nt)	←	Phage‑associated homing endonuclease
1,572,940	A→G	C44C (TGT→TGC)	←	Phage‑associated homing endonuclease
1,573,120	2 bp→AT	intergenic (NA)	NA	NA
1,573,188	2 bp→AC	intergenic (NA)	NA	NA
1,573,201	G→A	intergenic (NA)	NA	NA
1,573,642	G→A	I8I (ATC→ATT)	←	Phage regulatory protein
1,573,652	3 bp→GAC	coding (12‑14/438 nt)	←	Phage regulatory protein
1,573,656	2 bp→CC	coding (9‑10/438 nt)	←	Phage regulatory protein
1,573,660	C→T	G2G (GGG→GGA)	←	Phage regulatory protein
1,573,666	G→C	intergenic (NA)	NA	NA
1,573,670	G→T	intergenic (NA)	NA	NA
1,573,717	T→C	L440L (TTA→TTG)	←	DNA helicase, phage‑associated
1,573,738	T→C	K433K (AAA→AAG)	←	DNA helicase, phage‑associated
1,573,792	A→G	H415H (CAT→CAC)	←	DNA helicase, phage‑associated
1,573,828	G→A	Y403Y (TAC→TAT)	←	DNA helicase, phage‑associated
1,573,837	A→T	A400A (GCT→GCA)	←	DNA helicase, phage‑associated
1,573,864	G→T	S391S (TCC→TCA)	←	DNA helicase, phage‑associated
1,573,924	T→C	G371G (GGA→GGG)	←	DNA helicase, phage‑associated
1,573,953	A→G	L362L (TTG→CTG)	←	DNA helicase, phage‑associated
1,573,969	G→A	N356N (AAC→AAT)	←	DNA helicase, phage‑associated
1,574,044	G→A	H331H (CAC→CAT)	←	DNA helicase, phage‑associated
1,574,067	G→A	L324L (CTA→TTA)	←	DNA helicase, phage‑associated
1,574,146	C→A	E297D (GAG→GAT)	←	DNA helicase, phage‑associated
1,574,164	G→A	G291G (GGC→GGT)	←	DNA helicase, phage‑associated
1,574,290	T→A	S249S (TCA→TCT)	←	DNA helicase, phage‑associated
1,574,378	T→C	Q220R (CAA→CGA)	←	DNA helicase, phage‑associated
1,574,382	T→C	K219E (AAA→GAA)	←	DNA helicase, phage‑associated
1,574,419	C→G	K206N (AAG→AAC)	←	DNA helicase, phage‑associated
1,574,427	T→C	I204V (ATT→GTT)	←	DNA helicase, phage‑associated
1,574,446	A→T	T197T (ACT→ACA)	←	DNA helicase, phage‑associated
1,574,500	A→G	G179G (GGT→GGC)	←	DNA helicase, phage‑associated
1,574,698	G→A	C113C (TGC→TGT)	←	DNA helicase, phage‑associated
1,574,749	G→A	N96N (AAC→AAT)	←	DNA helicase, phage‑associated
1,574,759	T→G	D93A (GAT→GCT)	←	DNA helicase, phage‑associated
1,574,785	G→A	V84V (GTC→GTT)	←	DNA helicase, phage‑associated
1,574,863	A→T	P58P (CCT→CCA)	←	DNA helicase, phage‑associated
1,574,929	T→C	V36V (GTA→GTG)	←	DNA helicase, phage‑associated
1,574,944	C→T	G31G (GGG→GGA)	←	DNA helicase, phage‑associated
1,574,959	C→T	L26L (TTG→TTA)	←	DNA helicase, phage‑associated
1,574,961	A→G	L26L (TTG→CTG)	←	DNA helicase, phage‑associated
1,574,983	C→A	V18V (GTG→GTT)	←	DNA helicase, phage‑associated
1,575,025	A→G	D4D (GAT→GAC)	←	DNA helicase, phage‑associated
1,575,095	C→T	V74V (GTG→GTA)	←	Phage protein
1,575,122	C→T	R65R (CGG→CGA)	←	Phage protein
1,575,124	G→T	R65R (CGG→AGG)	←	Phage protein
1,575,149	T→C	L56L (TTA→TTG)	←	Phage protein
1,575,183	T→A	Y45F (TAT→TTT)	←	Phage protein
1,575,242	G→A	V25V (GTC→GTT)	←	Phage protein
1,575,565	A→G	intergenic (NA)	NA	NA
1,575,584	A→C	intergenic (NA)	NA	NA
1,575,632	A→G	intergenic (NA)	NA	NA
1,575,653	T→A	intergenic (NA)	NA	NA
1,575,693	C→A	A804A (GCG→GCT)	←	DNA primase, phage associated
1,575,720	G→A	F795F (TTC→TTT)	←	DNA primase, phage associated
1,575,744	A→G	G787G (GGT→GGC)	←	DNA primase, phage associated
1,575,755	C→A	V784L (GTA→TTA)	←	DNA primase, phage associated
1,575,831	C→T	K758K (AAG→AAA)	←	DNA primase, phage associated
1,575,956	G→A	L717L (CTA→TTA)	←	DNA primase, phage associated
1,575,960	A→T	D715E (GAT→GAA)	←	DNA primase, phage associated
1,575,972	A→T	P711P (CCT→CCA)	←	DNA primase, phage associated
1,575,975	A→G	I710I (ATT→ATC)	←	DNA primase, phage associated
1,575,981	T→C	T708T (ACA→ACG)	←	DNA primase, phage associated
1,576,017	G→A	S696S (TCC→TCT)	←	DNA primase, phage associated
1,576,041	T→G	I688I (ATA→ATC)	←	DNA primase, phage associated
1,576,106	A→G	Y667H (TAC→CAC)	←	DNA primase, phage associated
1,576,122	A→T	I661I (ATT→ATA)	←	DNA primase, phage associated
1,576,248	G→A	G619G (GGC→GGT)	←	DNA primase, phage associated
1,576,290	T→C	G605G (GGA→GGG)	←	DNA primase, phage associated
1,576,308	C→T	R599R (CGG→CGA)	←	DNA primase, phage associated
1,576,542	A→T	P521P (CCT→CCA)	←	DNA primase, phage associated
1,577,005	A→T	V367E (GTA→GAA)	←	DNA primase, phage associated
1,577,208	A→T	V299V (GTT→GTA)	←	DNA primase, phage associated
1,577,325	G→A	D260D (GAC→GAT)	←	DNA primase, phage associated
1,577,341	2 bp→TC	coding (763‑764/2448 nt)	←	DNA primase, phage associated
1,577,379	G→A	G242G (GGC→GGT)	←	DNA primase, phage associated
1,577,409	A→G	G232G (GGT→GGC)	←	DNA primase, phage associated
1,577,449	T→C	K219R (AAG→AGG)	←	DNA primase, phage associated
1,577,506	G→T	T200K (ACA→AAA)	←	DNA primase, phage associated
1,577,514	A→G	D197D (GAT→GAC)	←	DNA primase, phage associated
1,577,553	T→C	A184A (GCA→GCG)	←	DNA primase, phage associated
1,577,562	G→A	S181S (AGC→AGT)	←	DNA primase, phage associated
1,577,592	A→T	P171P (CCT→CCA)	←	DNA primase, phage associated
1,577,784	A→G	T107T (ACT→ACC)	←	DNA primase, phage associated
1,577,853	T→C	R84R (CGA→CGG)	←	DNA primase, phage associated
1,577,859	G→A	G82G (GGC→GGT)	←	DNA primase, phage associated
1,577,874	T→A	G77G (GGA→GGT)	←	DNA primase, phage associated
1,577,877	A→G	G76G (GGT→GGC)	←	DNA primase, phage associated
1,577,907	T→G	A66A (GCA→GCC)	←	DNA primase, phage associated
1,583,686	G→C	V93V (GTC→GTG)	←	Phage protein
1,583,862	A→C	S35A (TCA→GCA)	←	Phage protein
1,583,984	A→T	intergenic (NA)	NA	NA
1,584,044	C→A	S371S (TCG→TCT)	←	Phage protein
1,584,074	C→T	P361P (CCG→CCA)	←	Phage protein
1,584,089	A→G	G356G (GGT→GGC)	←	Phage protein
1,584,137	A→T	N340K (AAT→AAA)	←	Phage protein
1,584,210	A→G	M316T (ATG→ACG)	←	Phage protein
1,584,239	T→C	S306S (TCA→TCG)	←	Phage protein
1,584,263	C→A	G298G (GGG→GGT)	←	Phage protein
1,584,301	A→G	L286L (TTA→CTA)	←	Phage protein
1,584,833	G→A	D108D (GAC→GAT)	←	Phage protein
1,584,835	C→T	D108N (GAC→AAC)	←	Phage protein
1,584,839	T→C	R106R (AGA→AGG)	←	Phage protein
1,584,881	G→A	Y92Y (TAC→TAT)	←	Phage protein
1,584,899	G→A	R86R (CGC→CGT)	←	Phage protein
1,585,007	C→T	E50E (GAG→GAA)	←	Phage protein
1,585,013	A→G	A48A (GCT→GCC)	←	Phage protein
1,585,085	A→G	C24C (TGT→TGC)	←	Phage protein
1,585,103	T→C	A18A (GCA→GCG)	←	Phage protein
1,585,106	T→A	G17G (GGA→GGT)	←	Phage protein
1,585,118	A→T	L13L (CTT→CTA)	←	Phage protein
1,585,162	G→A	I118I (ATC→ATT)	←	Phage protein
1,585,171	C→T	K115K (AAG→AAA)	←	Phage protein
1,585,173	T→C	K115E (AAG→GAG)	←	Phage protein
1,585,177	A→G	F113F (TTT→TTC)	←	Phage protein
1,585,200	2 bp→GT	coding (315‑316/363 nt)	←	Phage protein
1,585,231	G→A	G95G (GGC→GGT)	←	Phage protein
1,585,276	G→A	D80D (GAC→GAT)	←	Phage protein
1,585,314	C→T	V68I (GTT→ATT)	←	Phage protein
1,585,327	C→T	L63L (TTG→TTA)	←	Phage protein
1,585,335	C→T	A61T (GCT→ACT)	←	Phage protein
1,585,339	A→C	T59T (ACT→ACG)	←	Phage protein
1,585,362	A→T	S52T (TCA→ACA)	←	Phage protein
1,585,420	A→G	I32I (ATT→ATC)	←	Phage protein
1,585,432	T→C	V28V (GTA→GTG)	←	Phage protein
1,585,450	G→A	N22N (AAC→AAT)	←	Phage protein
1,585,523	C→A	intergenic (NA)	NA	NA
1,585,569	T→A	E95D (GAA→GAT)	←	Phage protein
1,585,605	T→C	L83L (TTA→TTG)	←	Phage protein
1,585,629	T→C	E75E (GAA→GAG)	←	Phage protein
1,585,659	T→G	V65V (GTA→GTC)	←	Phage protein
1,585,663	C→G	S64T (AGT→ACT)	←	Phage protein
1,585,671	C→T	L61L (TTG→TTA)	←	Phage protein
1,585,677	C→T	S59S (TCG→TCA)	←	Phage protein
1,585,679	A→C	S59A (TCG→GCG)	←	Phage protein
1,585,683	A→G	I57I (ATT→ATC)	←	Phage protein
1,585,695	2 bp→TT	coding (158‑159/324 nt)	←	Phage protein
1,585,698	A→T	G52G (GGT→GGA)	←	Phage protein
1,585,718	T→C	I46V (ATT→GTT)	←	Phage protein
1,585,738	T→C	K39R (AAA→AGA)	←	Phage protein
1,585,740	T→C	S38S (TCA→TCG)	←	Phage protein
1,585,746	A→T	T36T (ACT→ACA)	←	Phage protein
1,585,767	A→C	S29S (TCT→TCG)	←	Phage protein
1,585,772	2 bp→CT	coding (81‑82/324 nt)	←	Phage protein
1,585,780	2 bp→AC	coding (73‑74/324 nt)	←	Phage protein
1,585,788	A→T	V22V (GTT→GTA)	←	Phage protein
1,585,799	A→G	S19P (TCT→CCT)	←	Phage protein
1,585,882	A→G	intergenic (NA)	NA	NA
1,585,887	T→A	intergenic (NA)	NA	NA
1,585,892	C→T	intergenic (NA)	NA	NA
1,585,898	2 bp→TA	intergenic (NA)	NA	NA
1,585,930	C→T	intergenic (NA)	NA	NA
1,585,989	C→T	A35A (GCG→GCA)	←	ORF101
1,586,031	C→T	V21V (GTG→GTA)	←	ORF101
1,586,066	A→T	L10I (TTA→ATA)	←	ORF101
1,586,145	T→C	L75L (TTA→TTG)	←	Phage protein
1,586,165	2 bp→GA	coding (204‑205/264 nt)	←	Phage protein
1,586,169	T→G	G67G (GGA→GGC)	←	Phage protein
1,586,172	C→T	T66T (ACG→ACA)	←	Phage protein
1,586,177	C→G	A65P (GCA→CCA)	←	Phage protein
1,586,219	2 bp→TG	coding (150‑151/264 nt)	←	Phage protein
1,586,327	G→T	R15R (CGA→AGA)	←	Phage protein
1,586,341	A→G	L10P (CTA→CCA)	←	Phage protein
1,586,354	T→C	I6V (ATA→GTA)	←	Phage protein
1,586,370	C→T	intergenic (NA)	NA	NA
1,586,385	A→C	intergenic (NA)	NA	NA
1,586,415	C→T	R65R (AGG→AGA)	←	Phage protein
1,586,480	T→C	S44G (AGT→GGT)	←	Phage protein
1,586,491	4 bp→CTTC	coding (116‑119/216 nt)	←	Phage protein
1,586,688	G→A	D9N (GAT→AAT)	→	Phage protein
1,587,526	A→G	intergenic (NA)	NA	NA
1,587,533	T→A	T110T (ACA→ACT)	←	Phage antirepressor protein
1,587,554	A→G	F103F (TTT→TTC)	←	Phage antirepressor protein
1,587,572	G→A	H97H (CAC→CAT)	←	Phage antirepressor protein
1,587,581	T→C	L94L (TTA→TTG)	←	Phage antirepressor protein
1,587,596	C→T	T89T (ACG→ACA)	←	Phage antirepressor protein
1,587,613	2 bp→AA	coding (249‑250/336 nt)	←	Phage antirepressor protein
1,587,629	A→G	G78G (GGT→GGC)	←	Phage antirepressor protein
1,587,632	G→A	D77D (GAC→GAT)	←	Phage antirepressor protein
1,587,638	G→A	R75R (CGC→CGT)	←	Phage antirepressor protein
1,587,641	T→C	V74V (GTA→GTG)	←	Phage antirepressor protein
1,587,649	G→T	P72T (CCA→ACA)	←	Phage antirepressor protein
1,587,662	T→A	E67D (GAA→GAT)	←	Phage antirepressor protein
1,587,727	A→G	L46L (TTA→CTA)	←	Phage antirepressor protein
1,590,139	A→G	intergenic (NA)	NA	NA
1,590,145	+A	intergenic (NA)	NA	NA
1,590,397	2 bp→CG	coding (5‑6/126 nt)	→	Phage protein
1,590,420	A→G	T10A (ACT→GCT)	→	Phage protein
1,590,425	T→C	T11T (ACT→ACC)	→	Phage protein
1,590,438	T→A	L16I (TTA→ATA)	→	Phage protein
1,590,459	T→C	S23P (TCA→CCA)	→	Phage protein
1,590,461	A→G	S23S (TCA→TCG)	→	Phage protein
1,590,464	C→T	G24G (GGC→GGT)	→	Phage protein
1,590,476	A→C	K28N (AAA→AAC)	→	Phage protein
1,590,518	G→A	*42* (TAG→TAA)	→	Phage protein
1,590,572	C→T	T186T (ACG→ACA)	←	FIG081523: hypothetical protein within a prophage
1,590,638	T→C	E164E (GAA→GAG)	←	FIG081523: hypothetical protein within a prophage
1,590,719	T→A	I137I (ATA→ATT)	←	FIG081523: hypothetical protein within a prophage
1,591,998	T→C	I248I (ATT→ATC)	→	Phage integrase
1,593,347	(T)7→8	coding (1198/1260 nt)	←	hypothetical protein within a prophage
1,600,904	T→C	intergenic (NA)	NA	NA
1,609,051	Δ169 bp	intergenic (NA)	NA	NA
1,611,118	T→C	M242V (ATG→GTG)	←	Alpha‑glucosidase (EC 3.2.1.20)
1,614,187	(T)7→8	coding (630/657 nt)	←	Hypothetical sugar kinase in cluster with indigoidine synthase indA , PfkB family of kinases
1,652,489	C→A	G410V (GGT→GTT)	←	Cell division protein FtsI [Peptidoglycan synthetase] (EC 2.4.1.129) / Transpeptidase, Penicillin binding protein transpeptidase domain
1,659,094	T→C	K26K (AAA→AAG)	←	DEAD‑box ATP‑dependent RNA helicase CshB (EC 3.6.4.13)
1,660,600	T→C	T156A (ACA→GCA)	←	Putative tRNA‑m1A22 methylase
1,663,903	C→A	T141T (ACG→ACT)	←	DNA primase (EC 2.7.7.‑)
1,669,440	C→T	M118I (ATG→ATA)	←	Cytidine deaminase (EC 3.5.4.5)
1,682,948	(T)7→8	coding (965/966 nt)	←	Hypothetical radical SAM family enzyme in heat shock gene cluster, similarity with CPO of BS HemN‑type
1,687,846	A→G	S58P (TCT→CCT)	←	DNA polymerase III delta subunit (EC 2.7.7.7)
1,688,681	G→T	T532K (ACA→AAA)	←	Late competence protein ComEC, DNA transport
1,704,100	C→T	E26E (GAG→GAA)	←	Biotin carboxylase (EC 6.3.4.14)
1,706,524	(T)5→6	intergenic (NA)	NA	NA
1,714,693	T→A	intergenic (NA)	NA	NA
1,718,647	A→G	intergenic (NA)	NA	NA
1,724,649	T→C	D339D (GAT→GAC)	→	Uncharacterized ATPase (AAA family) associated with cysteine desulfurase
1,731,719	T→C	G538G (GGA→GGG)	←	GTP pyrophosphokinase (EC 2.7.6.5), (p)ppGpp synthetase I
1,748,382	C→G	intergenic (NA)	NA	NA
1,761,178	A→G	I251T (ATC→ACC)	←	Porphobilinogen deaminase (EC 2.5.1.61)
1,764,644	C→T	E106E (GAG→GAA)	←	GTP‑binding protein EngB
1,779,590	Δ3 bp	coding (576‑578/624 nt)	←	Dephospho‑CoA kinase (EC 2.7.1.24)
1,784,253	T→G	*410S (TAA→TCA)	←	FIG01107966: hypothetical protein
1,799,774	T→G	intergenic (NA)	NA	NA
1,805,472	12 bp→12 bp	intergenic (NA)	NA	NA
1,815,604	T→C	P78P (CCA→CCG)	←	tRNA S(4)U 4‑thiouridine synthase (former ThiI)
1,816,212	G→A	N264N (AAC→AAT)	←	Putative cysteine desulfurase, associated with tRNA 4‑thiouridine synthase
1,821,789	A→G	E89G (GAA→GGA)	→	Organic hydroperoxide resistance protein
1,827,530	T→C	L53L (TTA→TTG)	←	PTS system, N‑acetylglucosamine‑specific IIA component (EC 2.7.1.69) / PTS system, N‑acetylglucosamine‑specific IIB component (EC 2.7.1.69) / PTS system, N‑acetylglucosamine‑specific IIC component (EC 2.7.1.69)
1,851,675	T→C	H90R (CAC→CGC)	←	Cell division protein FtsK
1,854,949	C→T	C31Y (TGT→TAT)	←	Glutamyl aminopeptidase (EC 3.4.11.7); Deblocking aminopeptidase
1,870,173	A→G	V190V (GTT→GTC)	←	Membrane protein involved in the export of O‑antigen, teichoic acid lipoteichoic acids
1,883,734	(T)7→8	intergenic (NA)	NA	NA
1,886,326	(A)8→7	intergenic (NA)	NA	NA
1,887,915	C→T	Y165Y (TAC→TAT)	→	Proline dehydrogenase (EC 1.5.99.8) (Proline oxidase)
1,897,826	(A)7→6	coding (138/549 nt)	→	RNA polymerase sigma factor SigS
1,898,697	A→G	K48K (AAA→AAG)	→	ComK‑like
1,904,294	G→T	D145E (GAC→GAA)	←	oxidoreductase of aldo/keto reductase family, subgroup 1
1,907,206	Δ2 bp	intergenic (NA)	NA	NA
1,911,005	G→A	P322S (CCC→TCC)	←	O‑succinylbenzoate synthase (EC 4.2.1.113)
1,916,045	T→C	S316S (AGT→AGC)	→	Hypothetical protein SAV1800
1,921,753	A→G	G7G (GGT→GGC)	←	[Genomic island nu Sa beta2]
1,921,882	(T)7→8	coding (80/120 nt)	←	[Genomic island nu Sa beta2]
1,927,176	A→G	S48G (AGT→GGT)	→	hypothetical protein( EC:3.4.24.69 )
1,933,126	G→A	T205I (ACA→ATA)	←	Type I restriction‑modification system, DNA‑methyltransferase subunit M (EC 2.1.1.72)
1,934,575	T→C	S83G (AGT→GGT)	←	serine protease
1,955,698	A→G	L381L (CTT→CTC)	←	ABC transporter, permease protein EscB
1,966,767	C→A	intergenic (NA)	NA	NA
1,974,294	T→C	intergenic (NA)	NA	NA
1,974,707	G→A	A56V (GCG→GTG)	←	Hypothetical protein SAV1852
1,974,790	A→G	I28I (ATT→ATC)	←	Hypothetical protein SAV1852
1,988,124	Δ2 bp	intergenic (NA)	NA	NA
1,988,127	C→G	intergenic (NA)	NA	NA
1,991,665	C→T	A105T (GCT→ACT)	←	Phosphoglycerate dehydrogenase and related dehydrogenases
2,005,490	T→C	intergenic (NA)	NA	NA
2,006,881	T→C	intergenic (NA)	NA	NA
2,007,841	C→T	intergenic (NA)	NA	NA
2,010,469	G→A	G15G (GGC→GGT)	←	Phage protein
2,010,483	2 bp→AC	coding (30‑31/396 nt)	←	Phage protein
2,010,518	(A)5→4	intergenic (NA)	NA	NA
2,010,525	C→T	K389K (AAG→AAA)	←	Tail fiber protein [SA bacteriophages 11, Mu50B]
2,010,534	G→A	Y386Y (TAC→TAT)	←	Tail fiber protein [SA bacteriophages 11, Mu50B]
2,010,537	A→C	L385L (CTT→CTG)	←	Tail fiber protein [SA bacteriophages 11, Mu50B]
2,010,539	2 bp→AC	coding (1152‑1153/1173 nt)	←	Tail fiber protein [SA bacteriophages 11, Mu50B]
2,010,546	A→C	P382P (CCT→CCG)	←	Tail fiber protein [SA bacteriophages 11, Mu50B]
2,010,637	C→T	S352N (AGT→AAT)	←	Tail fiber protein [SA bacteriophages 11, Mu50B]
2,010,740	C→T	E318K (GAA→AAA)	←	Tail fiber protein [SA bacteriophages 11, Mu50B]
2,010,837	G→A	N285N (AAC→AAT)	←	Tail fiber protein [SA bacteriophages 11, Mu50B]
2,010,881	T→A	T271S (ACA→TCA)	←	Tail fiber protein [SA bacteriophages 11, Mu50B]
2,010,906	A→G	L262L (CTT→CTC)	←	Tail fiber protein [SA bacteriophages 11, Mu50B]
2,010,935	T→C	K253E (AAA→GAA)	←	Tail fiber protein [SA bacteriophages 11, Mu50B]
2,010,947	C→T	D249N (GAT→AAT)	←	Tail fiber protein [SA bacteriophages 11, Mu50B]
2,010,989	A→T	L235I (TTA→ATA)	←	Tail fiber protein [SA bacteriophages 11, Mu50B]
2,011,023	G→A	D223D (GAC→GAT)	←	Tail fiber protein [SA bacteriophages 11, Mu50B]
2,011,109	2 bp→TC	coding (582‑583/1173 nt)	←	Tail fiber protein [SA bacteriophages 11, Mu50B]
2,011,156	G→A	A179V (GCG→GTG)	←	Tail fiber protein [SA bacteriophages 11, Mu50B]
2,011,185	G→A	I169I (ATC→ATT)	←	Tail fiber protein [SA bacteriophages 11, Mu50B]
2,011,197	A→G	V165V (GTT→GTC)	←	Tail fiber protein [SA bacteriophages 11, Mu50B]
2,011,231	T→C	N154S (AAC→AGC)	←	Tail fiber protein [SA bacteriophages 11, Mu50B]
2,011,267	A→G	M142T (ATG→ACG)	←	Tail fiber protein [SA bacteriophages 11, Mu50B]
2,011,323	G→A	G123G (GGC→GGT)	←	Tail fiber protein [SA bacteriophages 11, Mu50B]
2,011,356	G→A	V112V (GTC→GTT)	←	Tail fiber protein [SA bacteriophages 11, Mu50B]
2,011,370	T→C	K108E (AAA→GAA)	←	Tail fiber protein [SA bacteriophages 11, Mu50B]
2,011,398	G→A	R98R (CGC→CGT)	←	Tail fiber protein [SA bacteriophages 11, Mu50B]
2,011,401	A→T	V97V (GTT→GTA)	←	Tail fiber protein [SA bacteriophages 11, Mu50B]
2,011,448	T→G	I82L (ATT→CTT)	←	Tail fiber protein [SA bacteriophages 11, Mu50B]
2,011,452	T→C	G80G (GGA→GGG)	←	Tail fiber protein [SA bacteriophages 11, Mu50B]
2,011,521	T→C	L57L (TTA→TTG)	←	Tail fiber protein [SA bacteriophages 11, Mu50B]
2,011,560	G→A	G44G (GGC→GGT)	←	Tail fiber protein [SA bacteriophages 11, Mu50B]
2,011,621	T→C	Q24R (CAA→CGA)	←	Tail fiber protein [SA bacteriophages 11, Mu50B]
2,011,760	A→G	L615L (TTA→CTA)	←	Phage lysin, N‑acetylmuramoyl‑L‑alanine amidase (EC 3.5.1.28)
2,011,776	T→A	A609A (GCA→GCT)	←	Phage lysin, N‑acetylmuramoyl‑L‑alanine amidase (EC 3.5.1.28)
2,011,818	G→C	T595T (ACC→ACG)	←	Phage lysin, N‑acetylmuramoyl‑L‑alanine amidase (EC 3.5.1.28)
2,011,845	A→G	I586I (ATT→ATC)	←	Phage lysin, N‑acetylmuramoyl‑L‑alanine amidase (EC 3.5.1.28)
2,011,850	2 bp→TG	coding (1752‑1753/1899 nt)	←	Phage lysin, N‑acetylmuramoyl‑L‑alanine amidase (EC 3.5.1.28)
2,011,856	A→G	L583L (TTG→CTG)	←	Phage lysin, N‑acetylmuramoyl‑L‑alanine amidase (EC 3.5.1.28)
2,011,860	G→A	N581N (AAC→AAT)	←	Phage lysin, N‑acetylmuramoyl‑L‑alanine amidase (EC 3.5.1.28)
2,011,863	T→C	Q580Q (CAA→CAG)	←	Phage lysin, N‑acetylmuramoyl‑L‑alanine amidase (EC 3.5.1.28)
2,011,866	T→C	G579G (GGA→GGG)	←	Phage lysin, N‑acetylmuramoyl‑L‑alanine amidase (EC 3.5.1.28)
2,011,884	T→C	K573K (AAA→AAG)	←	Phage lysin, N‑acetylmuramoyl‑L‑alanine amidase (EC 3.5.1.28)
2,012,142	C→T	G487G (GGG→GGA)	←	Phage lysin, N‑acetylmuramoyl‑L‑alanine amidase (EC 3.5.1.28)
2,012,171	2 bp→CG	coding (1431‑1432/1899 nt)	←	Phage lysin, N‑acetylmuramoyl‑L‑alanine amidase (EC 3.5.1.28)
2,012,220	C→T	Q461Q (CAG→CAA)	←	Phage lysin, N‑acetylmuramoyl‑L‑alanine amidase (EC 3.5.1.28)
2,012,223	C→T	T460T (ACG→ACA)	←	Phage lysin, N‑acetylmuramoyl‑L‑alanine amidase (EC 3.5.1.28)
2,012,226	G→T	N459K (AAC→AAA)	←	Phage lysin, N‑acetylmuramoyl‑L‑alanine amidase (EC 3.5.1.28)
2,012,241	T→A	R454R (CGA→CGT)	←	Phage lysin, N‑acetylmuramoyl‑L‑alanine amidase (EC 3.5.1.28)
2,012,244	T→C	K453K (AAA→AAG)	←	Phage lysin, N‑acetylmuramoyl‑L‑alanine amidase (EC 3.5.1.28)
2,012,247	A→T	V452V (GTT→GTA)	←	Phage lysin, N‑acetylmuramoyl‑L‑alanine amidase (EC 3.5.1.28)
2,012,256	T→C	A449A (GCA→GCG)	←	Phage lysin, N‑acetylmuramoyl‑L‑alanine amidase (EC 3.5.1.28)
2,012,259	C→T	S448S (TCG→TCA)	←	Phage lysin, N‑acetylmuramoyl‑L‑alanine amidase (EC 3.5.1.28)
2,012,262	G→A	G447G (GGC→GGT)	←	Phage lysin, N‑acetylmuramoyl‑L‑alanine amidase (EC 3.5.1.28)
2,012,264	2 bp→TT	coding (1338‑1339/1899 nt)	←	Phage lysin, N‑acetylmuramoyl‑L‑alanine amidase (EC 3.5.1.28)
2,012,271	A→T	A444A (GCT→GCA)	←	Phage lysin, N‑acetylmuramoyl‑L‑alanine amidase (EC 3.5.1.28)
2,012,283	G→A	N440N (AAC→AAT)	←	Phage lysin, N‑acetylmuramoyl‑L‑alanine amidase (EC 3.5.1.28)
2,012,301	A→G	N434N (AAT→AAC)	←	Phage lysin, N‑acetylmuramoyl‑L‑alanine amidase (EC 3.5.1.28)
2,012,363	G→A	P414S (CCT→TCT)	←	Phage lysin, N‑acetylmuramoyl‑L‑alanine amidase (EC 3.5.1.28)
2,012,403	G→A	G400G (GGC→GGT)	←	Phage lysin, N‑acetylmuramoyl‑L‑alanine amidase (EC 3.5.1.28)
2,012,412	A→G	A397A (GCT→GCC)	←	Phage lysin, N‑acetylmuramoyl‑L‑alanine amidase (EC 3.5.1.28)
2,012,439	C→A	A388A (GCG→GCT)	←	Phage lysin, N‑acetylmuramoyl‑L‑alanine amidase (EC 3.5.1.28)
2,012,499	T→C	K368K (AAA→AAG)	←	Phage lysin, N‑acetylmuramoyl‑L‑alanine amidase (EC 3.5.1.28)
2,012,546	A→G	F353L (TTT→CTT)	←	Phage lysin, N‑acetylmuramoyl‑L‑alanine amidase (EC 3.5.1.28)
2,012,583	A→G	P340P (CCT→CCC)	←	Phage lysin, N‑acetylmuramoyl‑L‑alanine amidase (EC 3.5.1.28)
2,012,628	T→C	S325S (TCA→TCG)	←	Phage lysin, N‑acetylmuramoyl‑L‑alanine amidase (EC 3.5.1.28)
2,012,792	G→C	P271A (CCT→GCT)	←	Phage lysin, N‑acetylmuramoyl‑L‑alanine amidase (EC 3.5.1.28)
2,012,814	A→G	A263A (GCT→GCC)	←	Phage lysin, N‑acetylmuramoyl‑L‑alanine amidase (EC 3.5.1.28)
2,012,826	T→A	A259A (GCA→GCT)	←	Phage lysin, N‑acetylmuramoyl‑L‑alanine amidase (EC 3.5.1.28)
2,012,859	G→T	P248P (CCC→CCA)	←	Phage lysin, N‑acetylmuramoyl‑L‑alanine amidase (EC 3.5.1.28)
2,012,874	C→T	Q243Q (CAG→CAA)	←	Phage lysin, N‑acetylmuramoyl‑L‑alanine amidase (EC 3.5.1.28)
2,012,877	T→C	K242K (AAA→AAG)	←	Phage lysin, N‑acetylmuramoyl‑L‑alanine amidase (EC 3.5.1.28)
2,012,880	G→A	Y241Y (TAC→TAT)	←	Phage lysin, N‑acetylmuramoyl‑L‑alanine amidase (EC 3.5.1.28)
2,012,889	C→T	R238R (AGG→AGA)	←	Phage lysin, N‑acetylmuramoyl‑L‑alanine amidase (EC 3.5.1.28)
2,012,922	C→T	T227T (ACG→ACA)	←	Phage lysin, N‑acetylmuramoyl‑L‑alanine amidase (EC 3.5.1.28)
2,012,928	T→A	A225A (GCA→GCT)	←	Phage lysin, N‑acetylmuramoyl‑L‑alanine amidase (EC 3.5.1.28)
2,012,944	G→A	T220I (ACA→ATA)	←	Phage lysin, N‑acetylmuramoyl‑L‑alanine amidase (EC 3.5.1.28)
2,012,946	T→C	G219G (GGA→GGG)	←	Phage lysin, N‑acetylmuramoyl‑L‑alanine amidase (EC 3.5.1.28)
2,012,973	A→C	G210G (GGT→GGG)	←	Phage lysin, N‑acetylmuramoyl‑L‑alanine amidase (EC 3.5.1.28)
2,012,976	T→C	E209E (GAA→GAG)	←	Phage lysin, N‑acetylmuramoyl‑L‑alanine amidase (EC 3.5.1.28)
2,013,015	C→T	E196E (GAG→GAA)	←	Phage lysin, N‑acetylmuramoyl‑L‑alanine amidase (EC 3.5.1.28)
2,013,030	A→T	T191T (ACT→ACA)	←	Phage lysin, N‑acetylmuramoyl‑L‑alanine amidase (EC 3.5.1.28)
2,013,108	T→C	P165P (CCA→CCG)	←	Phage lysin, N‑acetylmuramoyl‑L‑alanine amidase (EC 3.5.1.28)
2,013,120	C→T	P161P (CCG→CCA)	←	Phage lysin, N‑acetylmuramoyl‑L‑alanine amidase (EC 3.5.1.28)
2,013,147	T→A	P152P (CCA→CCT)	←	Phage lysin, N‑acetylmuramoyl‑L‑alanine amidase (EC 3.5.1.28)
2,013,168	C→A	G145G (GGG→GGT)	←	Phage lysin, N‑acetylmuramoyl‑L‑alanine amidase (EC 3.5.1.28)
2,013,285	C→T	V106V (GTG→GTA)	←	Phage lysin, N‑acetylmuramoyl‑L‑alanine amidase (EC 3.5.1.28)
2,013,291	A→T	I104I (ATT→ATA)	←	Phage lysin, N‑acetylmuramoyl‑L‑alanine amidase (EC 3.5.1.28)
2,013,294	G→A	N103N (AAC→AAT)	←	Phage lysin, N‑acetylmuramoyl‑L‑alanine amidase (EC 3.5.1.28)
2,013,297	T→C	V102V (GTA→GTG)	←	Phage lysin, N‑acetylmuramoyl‑L‑alanine amidase (EC 3.5.1.28)
2,013,300	A→G	H101H (CAT→CAC)	←	Phage lysin, N‑acetylmuramoyl‑L‑alanine amidase (EC 3.5.1.28)
2,013,363	A→G	N80N (AAT→AAC)	←	Phage lysin, N‑acetylmuramoyl‑L‑alanine amidase (EC 3.5.1.28)
2,013,399	G→A	S68S (TCC→TCT)	←	Phage lysin, N‑acetylmuramoyl‑L‑alanine amidase (EC 3.5.1.28)
2,013,441	C→A	G54G (GGG→GGT)	←	Phage lysin, N‑acetylmuramoyl‑L‑alanine amidase (EC 3.5.1.28)
2,013,456	G→A	L49L (CTC→CTT)	←	Phage lysin, N‑acetylmuramoyl‑L‑alanine amidase (EC 3.5.1.28)
2,013,459	T→C	L48L (TTA→TTG)	←	Phage lysin, N‑acetylmuramoyl‑L‑alanine amidase (EC 3.5.1.28)
2,013,462	A→G	Y47Y (TAT→TAC)	←	Phage lysin, N‑acetylmuramoyl‑L‑alanine amidase (EC 3.5.1.28)
2,013,471	T→C	L44L (TTA→TTG)	←	Phage lysin, N‑acetylmuramoyl‑L‑alanine amidase (EC 3.5.1.28)
2,013,474	A→G	D43D (GAT→GAC)	←	Phage lysin, N‑acetylmuramoyl‑L‑alanine amidase (EC 3.5.1.28)
2,013,480	G→A	C41C (TGC→TGT)	←	Phage lysin, N‑acetylmuramoyl‑L‑alanine amidase (EC 3.5.1.28)
2,013,486	T→C	A39A (GCA→GCG)	←	Phage lysin, N‑acetylmuramoyl‑L‑alanine amidase (EC 3.5.1.28)
2,013,525	A→G	N26N (AAT→AAC)	←	Phage lysin, N‑acetylmuramoyl‑L‑alanine amidase (EC 3.5.1.28)
2,013,540	C→T	L21L (TTG→TTA)	←	Phage lysin, N‑acetylmuramoyl‑L‑alanine amidase (EC 3.5.1.28)
2,013,549	C→T	E18E (GAG→GAA)	←	Phage lysin, N‑acetylmuramoyl‑L‑alanine amidase (EC 3.5.1.28)
2,013,552	T→A	V17V (GTA→GTT)	←	Phage lysin, N‑acetylmuramoyl‑L‑alanine amidase (EC 3.5.1.28)
2,013,555	T→C	V16V (GTA→GTG)	←	Phage lysin, N‑acetylmuramoyl‑L‑alanine amidase (EC 3.5.1.28)
2,013,578	3 bp→GAG	coding (23‑25/1899 nt)	←	Phage lysin, N‑acetylmuramoyl‑L‑alanine amidase (EC 3.5.1.28)
2,013,582	T→C	K7K (AAA→AAG)	←	Phage lysin, N‑acetylmuramoyl‑L‑alanine amidase (EC 3.5.1.28)
2,013,686	G→A	intergenic (NA)	NA	NA
2,013,691	C→A	intergenic (NA)	NA	NA
2,013,695	G→A	intergenic (NA)	NA	NA
2,013,713	C→T	intergenic (NA)	NA	NA
2,013,716	T→C	intergenic (NA)	NA	NA
2,013,745	A→G	G98G (GGT→GGC)	←	Phage protein
2,013,758	C→T	R94K (AGA→AAA)	←	Phage protein
2,013,762	2 bp→AC	coding (276‑277/300 nt)	←	Phage protein
2,013,766	A→G	A91A (GCT→GCC)	←	Phage protein
2,013,772	2 bp→AA	coding (266‑267/300 nt)	←	Phage protein
2,013,777	2 bp→AT	coding (261‑262/300 nt)	←	Phage protein
2,013,784	G→T	F85L (TTC→TTA)	←	Phage protein
2,013,786	2 bp→GA	coding (252‑253/300 nt)	←	Phage protein
2,013,790	A→C	T83T (ACT→ACG)	←	Phage protein
2,013,799	C→T	L80L (TTG→TTA)	←	Phage protein
2,013,802	A→T	G79G (GGT→GGA)	←	Phage protein
2,013,805	G→T	L78L (CTC→CTA)	←	Phage protein
2,013,817	T→C	K74K (AAA→AAG)	←	Phage protein
2,013,820	T→G	I73I (ATA→ATC)	←	Phage protein
2,013,877	G→A	R54R (CGC→CGT)	←	Phage protein
2,013,881	T→C	K53R (AAG→AGG)	←	Phage protein
2,013,885	A→G	L52L (TTA→CTA)	←	Phage protein
2,013,892	A→G	F49F (TTT→TTC)	←	Phage protein
2,013,907	T→C	K44K (AAA→AAG)	←	Phage protein
2,013,913	G→A	Y42Y (TAC→TAT)	←	Phage protein
2,013,919	C→T	K40K (AAG→AAA)	←	Phage protein
2,014,015	A→G	H8H (CAT→CAC)	←	Phage protein
2,014,030	A→T	G3G (GGT→GGA)	←	Phage protein
2,014,042	G→A	intergenic (NA)	NA	NA
2,014,048	T→C	intergenic (NA)	NA	NA
2,014,105	2 bp→CC	coding (156‑157/183 nt)	←	Hypothetical protein, phi‑ETA orf58 homolog [SA bacteriophages 11, Mu50B]
2,014,119	C→T	G48E (GGA→GAA)	←	Hypothetical protein, phi‑ETA orf58 homolog [SA bacteriophages 11, Mu50B]
2,014,121	A→T	G47G (GGT→GGA)	←	Hypothetical protein, phi‑ETA orf58 homolog [SA bacteriophages 11, Mu50B]
2,014,226	C→T	K12K (AAG→AAA)	←	Hypothetical protein, phi‑ETA orf58 homolog [SA bacteriophages 11, Mu50B]
2,014,229	G→A	F11F (TTC→TTT)	←	Hypothetical protein, phi‑ETA orf58 homolog [SA bacteriophages 11, Mu50B]
2,014,250	A→C	I4M (ATT→ATG)	←	Hypothetical protein, phi‑ETA orf58 homolog [SA bacteriophages 11, Mu50B]
2,014,253	Δ6 bp	coding (4‑9/183 nt)	←	Hypothetical protein, phi‑ETA orf58 homolog [SA bacteriophages 11, Mu50B]
2,014,272	T→C	E123G (GAG→GGG)	←	Phage protein
2,014,277	T→A	T121T (ACA→ACT)	←	Phage protein
2,014,289	3 bp→GTT	coding (349‑351/378 nt)	←	Phage protein
2,014,294	C→T	A116T (GCT→ACT)	←	Phage protein
2,014,298	T→C	L114L (CTA→CTG)	←	Phage protein
2,014,304	A→G	T112T (ACT→ACC)	←	Phage protein
2,014,338	T→G	K101T (AAG→ACG)	←	Phage protein
2,014,340	T→C	L100L (TTA→TTG)	←	Phage protein
2,014,345	C→G	E99Q (GAA→CAA)	←	Phage protein
2,014,349	C→T	A97A (GCG→GCA)	←	Phage protein
2,014,351	C→T	A97T (GCG→ACG)	←	Phage protein
2,014,355	A→C	I95M (ATT→ATG)	←	Phage protein
2,014,361	T→C	V93V (GTA→GTG)	←	Phage protein
2,014,372	C→T	V90M (GTG→ATG)	←	Phage protein
2,014,508	A→G	F44F (TTT→TTC)	←	Phage protein
2,014,535	A→G	F35F (TTT→TTC)	←	Phage protein
2,014,541	A→G	I33I (ATT→ATC)	←	Phage protein
2,015,149	C→A	P438P (CCG→CCT)	←	FIG01108548: hypothetical protein
2,015,155	T→A	R436S (AGA→AGT)	←	FIG01108548: hypothetical protein
2,015,162	G→A	A434V (GCA→GTA)	←	FIG01108548: hypothetical protein
2,015,164	A→G	Y433Y (TAT→TAC)	←	FIG01108548: hypothetical protein
2,015,167	G→A	Y432Y (TAC→TAT)	←	FIG01108548: hypothetical protein
2,015,173	A→C	G430G (GGT→GGG)	←	FIG01108548: hypothetical protein
2,015,179	4 bp→GCCC	coding (1281‑1284/1824 nt)	←	FIG01108548: hypothetical protein
2,015,185	3 bp→TGC	coding (1276‑1278/1824 nt)	←	FIG01108548: hypothetical protein
2,015,189	C→T	G425E (GGA→GAA)	←	FIG01108548: hypothetical protein
2,015,191	C→T	L424L (TTG→TTA)	←	FIG01108548: hypothetical protein
2,015,196	2 bp→TA	coding (1266‑1267/1824 nt)	←	FIG01108548: hypothetical protein
2,015,202	2 bp→TG	coding (1260‑1261/1824 nt)	←	FIG01108548: hypothetical protein
2,015,206	A→G	N419N (AAT→AAC)	←	FIG01108548: hypothetical protein
2,015,211	2 bp→AT	coding (1251‑1252/1824 nt)	←	FIG01108548: hypothetical protein
2,015,218	3 bp→CTT	coding (1243‑1245/1824 nt)	←	FIG01108548: hypothetical protein
2,015,224	T→G	I413I (ATA→ATC)	←	FIG01108548: hypothetical protein
2,015,233	G→A	G410G (GGC→GGT)	←	FIG01108548: hypothetical protein
2,015,236	A→G	N409N (AAT→AAC)	←	FIG01108548: hypothetical protein
2,015,239	4 bp→ATGT	coding (1221‑1224/1824 nt)	←	FIG01108548: hypothetical protein
2,015,248	C→T	M405I (ATG→ATA)	←	FIG01108548: hypothetical protein
2,015,250	T→A	M405L (ATG→TTG)	←	FIG01108548: hypothetical protein
2,015,266	G→A	S399S (AGC→AGT)	←	FIG01108548: hypothetical protein
2,015,269	2 bp→TA	coding (1193‑1194/1824 nt)	←	FIG01108548: hypothetical protein
2,015,272	2 bp→AC	coding (1190‑1191/1824 nt)	←	FIG01108548: hypothetical protein
2,015,276	3 bp→TGT	coding (1185‑1187/1824 nt)	←	FIG01108548: hypothetical protein
2,015,281	T→C	K394K (AAA→AAG)	←	FIG01108548: hypothetical protein
2,015,285	T→C	D393G (GAT→GGT)	←	FIG01108548: hypothetical protein
2,015,299	C→T	K388K (AAG→AAA)	←	FIG01108548: hypothetical protein
2,015,311	T→C	L384L (TTA→TTG)	←	FIG01108548: hypothetical protein
2,015,313	2 bp→GT	coding (1149‑1150/1824 nt)	←	FIG01108548: hypothetical protein
2,015,316	C→T	A383T (GCT→ACT)	←	FIG01108548: hypothetical protein
2,015,326	2 bp→TA	coding (1136‑1137/1824 nt)	←	FIG01108548: hypothetical protein
2,015,343	T→G	K374Q (AAA→CAA)	←	FIG01108548: hypothetical protein
2,015,347	C→A	T372T (ACG→ACT)	←	FIG01108548: hypothetical protein
2,015,530	A→G	D311D (GAT→GAC)	←	FIG01108548: hypothetical protein
2,015,539	G→A	G308G (GGC→GGT)	←	FIG01108548: hypothetical protein
2,015,547	C→G	E306Q (GAA→CAA)	←	FIG01108548: hypothetical protein
2,015,549	3 bp→CCG	coding (912‑914/1824 nt)	←	FIG01108548: hypothetical protein
2,015,555	G→T	T303K (ACG→AAG)	←	FIG01108548: hypothetical protein
2,015,563	A→C	T300T (ACT→ACG)	←	FIG01108548: hypothetical protein
2,015,575	6 bp→6 bp	coding (883‑888/1824 nt)	←	FIG01108548: hypothetical protein
2,015,582	2 bp→TC	coding (880‑881/1824 nt)	←	FIG01108548: hypothetical protein
2,015,594	G→T	T290K (ACA→AAA)	←	FIG01108548: hypothetical protein
2,015,599	2 bp→AT	coding (863‑864/1824 nt)	←	FIG01108548: hypothetical protein
2,015,605	G→A	I286I (ATC→ATT)	←	FIG01108548: hypothetical protein
2,015,618	C→A	R282M (AGG→ATG)	←	FIG01108548: hypothetical protein
2,015,625	T→A	T280S (ACA→TCA)	←	FIG01108548: hypothetical protein
2,015,630	6 bp→6 bp	coding (828‑833/1824 nt)	←	FIG01108548: hypothetical protein
2,015,643	+A	coding (820/1824 nt)	←	FIG01108548: hypothetical protein
2,015,647	Δ1 bp	coding (816/1824 nt)	←	FIG01108548: hypothetical protein
2,015,653	G→T	S270S (TCC→TCA)	←	FIG01108548: hypothetical protein
2,015,665	C→T	S266S (TCG→TCA)	←	FIG01108548: hypothetical protein
2,015,671	A→G	I264I (ATT→ATC)	←	FIG01108548: hypothetical protein
2,015,674	T→C	A263A (GCA→GCG)	←	FIG01108548: hypothetical protein
2,015,680	G→A	G261G (GGC→GGT)	←	FIG01108548: hypothetical protein
2,015,689	G→A	D258D (GAC→GAT)	←	FIG01108548: hypothetical protein
2,015,692	G→A	T257T (ACC→ACT)	←	FIG01108548: hypothetical protein
2,015,697	T→G	I256L (ATT→CTT)	←	FIG01108548: hypothetical protein
2,015,800	T→A	E221D (GAA→GAT)	←	FIG01108548: hypothetical protein
2,015,806	T→A	I219I (ATA→ATT)	←	FIG01108548: hypothetical protein
2,015,812	A→C	D217E (GAT→GAG)	←	FIG01108548: hypothetical protein
2,015,814	C→G	D217H (GAT→CAT)	←	FIG01108548: hypothetical protein
2,016,313	2 bp→CT	coding (149‑150/1824 nt)	←	FIG01108548: hypothetical protein
2,016,316	G→A	N49N (AAC→AAT)	←	FIG01108548: hypothetical protein
2,016,379	G→A	N28N (AAC→AAT)	←	FIG01108548: hypothetical protein
2,016,393	2 bp→CC	coding (69‑70/1824 nt)	←	FIG01108548: hypothetical protein
2,016,436	G→A	D9D (GAC→GAT)	←	FIG01108548: hypothetical protein
2,016,480	C→T	E631E (GAG→GAA)	←	Putative major teichoic acid biosynthesis protein C
2,016,657	T→G	K572N (AAA→AAC)	←	Putative major teichoic acid biosynthesis protein C
2,016,762	A→G	C537C (TGT→TGC)	←	Putative major teichoic acid biosynthesis protein C
2,016,804	G→A	I523I (ATC→ATT)	←	Putative major teichoic acid biosynthesis protein C
2,016,906	A→C	G489G (GGT→GGG)	←	Putative major teichoic acid biosynthesis protein C
2,016,945	C→T	A476A (GCG→GCA)	←	Putative major teichoic acid biosynthesis protein C
2,017,017	T→C	Q452Q (CAA→CAG)	←	Putative major teichoic acid biosynthesis protein C
2,017,020	C→T	V451V (GTG→GTA)	←	Putative major teichoic acid biosynthesis protein C
2,017,022	C→T	V451M (GTG→ATG)	←	Putative major teichoic acid biosynthesis protein C
2,017,044	A→G	G443G (GGT→GGC)	←	Putative major teichoic acid biosynthesis protein C
2,017,083	T→C	L430L (TTA→TTG)	←	Putative major teichoic acid biosynthesis protein C
2,017,110	A→G	I421I (ATT→ATC)	←	Putative major teichoic acid biosynthesis protein C
2,017,113	T→A	S420S (TCA→TCT)	←	Putative major teichoic acid biosynthesis protein C
2,017,125	G→A	H416H (CAC→CAT)	←	Putative major teichoic acid biosynthesis protein C
2,017,128	G→A	H415H (CAC→CAT)	←	Putative major teichoic acid biosynthesis protein C
2,017,176	G→A	R399R (CGC→CGT)	←	Putative major teichoic acid biosynthesis protein C
2,017,257	A→T	I372I (ATT→ATA)	←	Putative major teichoic acid biosynthesis protein C
2,017,323	A→G	N350N (AAT→AAC)	←	Putative major teichoic acid biosynthesis protein C
2,017,329	C→T	P348P (CCG→CCA)	←	Putative major teichoic acid biosynthesis protein C
2,017,353	G→A	Y340Y (TAC→TAT)	←	Putative major teichoic acid biosynthesis protein C
2,017,359	A→G	I338I (ATT→ATC)	←	Putative major teichoic acid biosynthesis protein C
2,017,362	G→A	G337G (GGC→GGT)	←	Putative major teichoic acid biosynthesis protein C
2,017,371	G→A	Y334Y (TAC→TAT)	←	Putative major teichoic acid biosynthesis protein C
2,017,374	C→A	A333A (GCG→GCT)	←	Putative major teichoic acid biosynthesis protein C
2,017,376	2 bp→TG	coding (996‑997/1911 nt)	←	Putative major teichoic acid biosynthesis protein C
2,017,383	C→T	Q330Q (CAG→CAA)	←	Putative major teichoic acid biosynthesis protein C
2,017,464	A→G	D303D (GAT→GAC)	←	Putative major teichoic acid biosynthesis protein C
2,017,517	2 bp→AA	coding (855‑856/1911 nt)	←	Putative major teichoic acid biosynthesis protein C
2,017,520	G→C	P285A (CCC→GCC)	←	Putative major teichoic acid biosynthesis protein C
2,017,536	A→G	F279F (TTT→TTC)	←	Putative major teichoic acid biosynthesis protein C
2,017,556	2 bp→TA	coding (816‑817/1911 nt)	←	Putative major teichoic acid biosynthesis protein C
2,017,595	T→C	I260V (ATA→GTA)	←	Putative major teichoic acid biosynthesis protein C
2,017,599	C→T	P258P (CCG→CCA)	←	Putative major teichoic acid biosynthesis protein C
2,017,608	A→G	D255D (GAT→GAC)	←	Putative major teichoic acid biosynthesis protein C
2,017,632	C→T	M247I (ATG→ATA)	←	Putative major teichoic acid biosynthesis protein C
2,017,740	T→C	T211T (ACA→ACG)	←	Putative major teichoic acid biosynthesis protein C
2,017,746	G→A	H209H (CAC→CAT)	←	Putative major teichoic acid biosynthesis protein C
2,017,752	G→A	G207G (GGC→GGT)	←	Putative major teichoic acid biosynthesis protein C
2,017,755	G→A	N206N (AAC→AAT)	←	Putative major teichoic acid biosynthesis protein C
2,017,758	T→C	K205K (AAA→AAG)	←	Putative major teichoic acid biosynthesis protein C
2,017,767	C→T	L202L (TTG→TTA)	←	Putative major teichoic acid biosynthesis protein C
2,017,785	T→C	G196G (GGA→GGG)	←	Putative major teichoic acid biosynthesis protein C
2,017,791	G→A	P194P (CCC→CCT)	←	Putative major teichoic acid biosynthesis protein C
2,017,794	C→T	K193K (AAG→AAA)	←	Putative major teichoic acid biosynthesis protein C
2,017,821	A→G	G184G (GGT→GGC)	←	Putative major teichoic acid biosynthesis protein C
2,017,836	C→T	T179T (ACG→ACA)	←	Putative major teichoic acid biosynthesis protein C
2,017,875	T→C	S166S (TCA→TCG)	←	Putative major teichoic acid biosynthesis protein C
2,017,890	G→A	N161N (AAC→AAT)	←	Putative major teichoic acid biosynthesis protein C
2,017,893	A→T	T160T (ACT→ACA)	←	Putative major teichoic acid biosynthesis protein C
2,017,911	T→A	T154T (ACA→ACT)	←	Putative major teichoic acid biosynthesis protein C
2,017,917	G→A	F152F (TTC→TTT)	←	Putative major teichoic acid biosynthesis protein C
2,017,959	A→C	A138A (GCT→GCG)	←	Putative major teichoic acid biosynthesis protein C
2,017,979	T→G	N132H (AAC→CAC)	←	Putative major teichoic acid biosynthesis protein C
2,018,008	G→A	T122I (ACT→ATT)	←	Putative major teichoic acid biosynthesis protein C
2,018,065	T→C	D103G (GAT→GGT)	←	Putative major teichoic acid biosynthesis protein C
2,018,100	T→C	E91E (GAA→GAG)	←	Putative major teichoic acid biosynthesis protein C
2,018,136	A→G	N79N (AAT→AAC)	←	Putative major teichoic acid biosynthesis protein C
2,018,142	G→A	F77F (TTC→TTT)	←	Putative major teichoic acid biosynthesis protein C
2,018,145	A→T	R76R (CGT→CGA)	←	Putative major teichoic acid biosynthesis protein C
2,018,148	G→A	G75G (GGC→GGT)	←	Putative major teichoic acid biosynthesis protein C
2,018,156	G→A	L73L (CTA→TTA)	←	Putative major teichoic acid biosynthesis protein C
2,018,160	C→T	T71T (ACG→ACA)	←	Putative major teichoic acid biosynthesis protein C
2,018,169	A→G	D68D (GAT→GAC)	←	Putative major teichoic acid biosynthesis protein C
2,018,187	G→A	V62V (GTC→GTT)	←	Putative major teichoic acid biosynthesis protein C
2,018,199	C→T	E58E (GAG→GAA)	←	Putative major teichoic acid biosynthesis protein C
2,018,214	C→T	E53E (GAG→GAA)	←	Putative major teichoic acid biosynthesis protein C
2,018,222	T→C	N51D (AAT→GAT)	←	Putative major teichoic acid biosynthesis protein C
2,018,229	A→G	F48F (TTT→TTC)	←	Putative major teichoic acid biosynthesis protein C
2,018,247	A→G	H42H (CAT→CAC)	←	Putative major teichoic acid biosynthesis protein C
2,018,274	A→C	T33T (ACT→ACG)	←	Putative major teichoic acid biosynthesis protein C
2,018,295	C→T	K26K (AAG→AAA)	←	Putative major teichoic acid biosynthesis protein C
2,018,298	G→A	F25F (TTC→TTT)	←	Putative major teichoic acid biosynthesis protein C
2,018,301	A→G	N24N (AAT→AAC)	←	Putative major teichoic acid biosynthesis protein C
2,018,331	A→G	D14D (GAT→GAC)	←	Putative major teichoic acid biosynthesis protein C
2,018,334	G→A	F13F (TTC→TTT)	←	Putative major teichoic acid biosynthesis protein C
2,018,337	A→G	V12V (GTT→GTC)	←	Putative major teichoic acid biosynthesis protein C
2,018,349	G→A	D8D (GAC→GAT)	←	Putative major teichoic acid biosynthesis protein C
2,018,360	A→G	L5L (TTA→CTA)	←	Putative major teichoic acid biosynthesis protein C
2,018,364	G→A	N3N (AAC→AAT)	←	Putative major teichoic acid biosynthesis protein C
2,018,368	2 bp→CT	coding (4‑5/1911 nt)	←	Putative major teichoic acid biosynthesis protein C
2,018,374	+T	intergenic (NA)	NA	NA
2,018,375	C→T	intergenic (NA)	NA	NA
2,018,386	T→A	intergenic (NA)	NA	NA
2,018,393	G→A	Y632Y (TAC→TAT)	←	Phage minor structural protein
2,018,402	G→A	Y629Y (TAC→TAT)	←	Phage minor structural protein
2,018,420	T→C	E623E (GAA→GAG)	←	Phage minor structural protein
2,018,423	G→A	Y622Y (TAC→TAT)	←	Phage minor structural protein
2,018,444	C→T	R615R (AGG→AGA)	←	Phage minor structural protein
2,018,447	C→T	E614E (GAG→GAA)	←	Phage minor structural protein
2,018,450	G→A	N613N (AAC→AAT)	←	Phage minor structural protein
2,018,453	C→A	P612P (CCG→CCT)	←	Phage minor structural protein
2,018,459	C→T	L610L (TTG→TTA)	←	Phage minor structural protein
2,018,465	G→A	D608D (GAC→GAT)	←	Phage minor structural protein
2,018,468	T→A	P607P (CCA→CCT)	←	Phage minor structural protein
2,018,474	A→G	S605S (AGT→AGC)	←	Phage minor structural protein
2,018,477	T→A	S604S (TCA→TCT)	←	Phage minor structural protein
2,018,486	G→A	F601F (TTC→TTT)	←	Phage minor structural protein
2,018,489	C→T	A600A (GCG→GCA)	←	Phage minor structural protein
2,018,504	C→T	K595K (AAG→AAA)	←	Phage minor structural protein
2,018,507	A→G	F594F (TTT→TTC)	←	Phage minor structural protein
2,018,519	A→G	H590H (CAT→CAC)	←	Phage minor structural protein
2,018,525	G→A	A588A (GCC→GCT)	←	Phage minor structural protein
2,018,528	A→G	D587D (GAT→GAC)	←	Phage minor structural protein
2,018,540	T→C	V583V (GTA→GTG)	←	Phage minor structural protein
2,018,546	C→T	L581L (TTG→TTA)	←	Phage minor structural protein
2,018,660	A→T	T543T (ACT→ACA)	←	Phage minor structural protein
2,018,735	G→A	Y518Y (TAC→TAT)	←	Phage minor structural protein
2,018,747	T→A	T514T (ACA→ACT)	←	Phage minor structural protein
2,018,777	A→G	G504G (GGT→GGC)	←	Phage minor structural protein
2,018,920	T→C	R457G (AGA→GGA)	←	Phage minor structural protein
2,018,930	G→T	T453T (ACC→ACA)	←	Phage minor structural protein
2,018,933	C→T	T452T (ACG→ACA)	←	Phage minor structural protein
2,018,945	C→T	L448L (TTG→TTA)	←	Phage minor structural protein
2,018,951	C→A	K446N (AAG→AAT)	←	Phage minor structural protein
2,018,966	T→A	T441T (ACA→ACT)	←	Phage minor structural protein
2,018,975	A→T	T438T (ACT→ACA)	←	Phage minor structural protein
2,018,977	T→C	T438A (ACT→GCT)	←	Phage minor structural protein
2,018,981	T→C	A436A (GCA→GCG)	←	Phage minor structural protein
2,018,984	G→A	H435H (CAC→CAT)	←	Phage minor structural protein
2,018,987	C→T	S434S (TCG→TCA)	←	Phage minor structural protein
2,018,990	C→T	G433G (GGG→GGA)	←	Phage minor structural protein
2,019,008	A→G	G427G (GGT→GGC)	←	Phage minor structural protein
2,019,062	G→A	H409H (CAC→CAT)	←	Phage minor structural protein
2,019,107	T→C	K394K (AAA→AAG)	←	Phage minor structural protein
2,019,119	G→A	D390D (GAC→GAT)	←	Phage minor structural protein
2,019,128	T→C	L387L (CTA→CTG)	←	Phage minor structural protein
2,019,130	G→A	L387L (CTA→TTA)	←	Phage minor structural protein
2,019,146	T→C	L381L (TTA→TTG)	←	Phage minor structural protein
2,019,152	A→G	L379L (CTT→CTC)	←	Phage minor structural protein
2,019,158	G→T	S377S (TCC→TCA)	←	Phage minor structural protein
2,019,170	C→T	S373S (TCG→TCA)	←	Phage minor structural protein
2,019,215	A→G	S358S (TCT→TCC)	←	Phage minor structural protein
2,019,221	G→A	N356N (AAC→AAT)	←	Phage minor structural protein
2,019,230	G→A	N353N (AAC→AAT)	←	Phage minor structural protein
2,019,248	A→G	N347N (AAT→AAC)	←	Phage minor structural protein
2,019,254	A→T	A345A (GCT→GCA)	←	Phage minor structural protein
2,019,263	T→A	V342V (GTA→GTT)	←	Phage minor structural protein
2,019,269	C→T	K340K (AAG→AAA)	←	Phage minor structural protein
2,020,019	A→G	P90P (CCT→CCC)	←	Phage minor structural protein
2,020,106	A→G	N61N (AAT→AAC)	←	Phage minor structural protein
2,020,142	T→C	G49G (GGA→GGG)	←	Phage minor structural protein
2,020,175	G→A	N38N (AAC→AAT)	←	Phage minor structural protein
2,020,387	G→A	A286A (GCC→GCT)	←	Phage protein
2,020,454	C→T	R264K (AGA→AAA)	←	Phage protein
2,020,510	A→G	N245N (AAT→AAC)	←	Phage protein
2,020,522	C→T	S241S (TCG→TCA)	←	Phage protein
2,020,570	G→A	F225F (TTC→TTT)	←	Phage protein
2,020,594	A→G	H217H (CAT→CAC)	←	Phage protein
2,020,627	A→G	F206F (TTT→TTC)	←	Phage protein
2,020,678	A→G	F189F (TTT→TTC)	←	Phage protein
2,020,681	C→T	S188S (TCG→TCA)	←	Phage protein
2,020,687	C→T	L186L (TTG→TTA)	←	Phage protein
2,020,690	T→A	G185G (GGA→GGT)	←	Phage protein
2,020,693	A→G	V184V (GTT→GTC)	←	Phage protein
2,020,696	C→T	K183K (AAG→AAA)	←	Phage protein
2,020,702	G→A	N181N (AAC→AAT)	←	Phage protein
2,020,713	A→G	L178L (TTA→CTA)	←	Phage protein
2,020,723	T→C	T174T (ACA→ACG)	←	Phage protein
2,020,744	T→G	P167P (CCA→CCC)	←	Phage protein
2,020,816	A→G	N143N (AAT→AAC)	←	Phage protein
2,020,837	T→C	K136K (AAA→AAG)	←	Phage protein
2,020,843	G→A	N134N (AAC→AAT)	←	Phage protein
2,020,879	G→A	Y122Y (TAC→TAT)	←	Phage protein
2,020,925	G→A	T107I (ACT→ATT)	←	Phage protein
2,020,975	T→C	L90L (TTA→TTG)	←	Phage protein
2,020,999	T→C	T82T (ACA→ACG)	←	Phage protein
2,021,050	A→T	V65V (GTT→GTA)	←	Phage protein
2,021,053	3 bp→CAC	coding (190‑192/948 nt)	←	Phage protein
2,021,227	T→A	T6T (ACA→ACT)	←	Phage protein
2,021,356	G→A	N1122N (AAC→AAT)	←	Phage tail length tape‑measure protein
2,021,383	G→A	H1113H (CAC→CAT)	←	Phage tail length tape‑measure protein
2,021,446	G→A	D1092D (GAC→GAT)	←	Phage tail length tape‑measure protein
2,021,449	A→C	P1091P (CCT→CCG)	←	Phage tail length tape‑measure protein
2,021,452	T→C	A1090A (GCA→GCG)	←	Phage tail length tape‑measure protein
2,021,455	G→A	N1089N (AAC→AAT)	←	Phage tail length tape‑measure protein
2,021,479	A→G	V1081V (GTT→GTC)	←	Phage tail length tape‑measure protein
2,021,522	C→T	S1067N (AGT→AAT)	←	Phage tail length tape‑measure protein
2,021,556	G→A	L1056L (CTA→TTA)	←	Phage tail length tape‑measure protein
2,021,683	T→A	G1013G (GGA→GGT)	←	Phage tail length tape‑measure protein
2,021,725	A→T	S999S (TCT→TCA)	←	Phage tail length tape‑measure protein
2,021,881	C→G	V947V (GTG→GTC)	←	Phage tail length tape‑measure protein
2,021,884	G→A	I946I (ATC→ATT)	←	Phage tail length tape‑measure protein
2,021,914	C→T	S936S (TCG→TCA)	←	Phage tail length tape‑measure protein
2,021,917	T→G	I935I (ATA→ATC)	←	Phage tail length tape‑measure protein
2,021,944	G→A	S926S (AGC→AGT)	←	Phage tail length tape‑measure protein
2,021,965	T→C	T919T (ACA→ACG)	←	Phage tail length tape‑measure protein
2,021,998	C→T	T908T (ACG→ACA)	←	Phage tail length tape‑measure protein
2,022,160	A→G	I854I (ATT→ATC)	←	Phage tail length tape‑measure protein
2,022,166	G→T	T852T (ACC→ACA)	←	Phage tail length tape‑measure protein
2,022,175	T→A	T849T (ACA→ACT)	←	Phage tail length tape‑measure protein
2,022,313	G→A	I803I (ATC→ATT)	←	Phage tail length tape‑measure protein
2,022,337	C→T	V795V (GTG→GTA)	←	Phage tail length tape‑measure protein
2,022,340	C→T	T794T (ACG→ACA)	←	Phage tail length tape‑measure protein
2,022,372	A→G	L784L (TTA→CTA)	←	Phage tail length tape‑measure protein
2,022,379	T→C	L781L (TTA→TTG)	←	Phage tail length tape‑measure protein
2,022,388	G→A	V778V (GTC→GTT)	←	Phage tail length tape‑measure protein
2,022,405	C→T	V773I (GTT→ATT)	←	Phage tail length tape‑measure protein
2,022,430	A→T	T764T (ACT→ACA)	←	Phage tail length tape‑measure protein
2,022,432	T→A	T764S (ACT→TCT)	←	Phage tail length tape‑measure protein
2,022,436	T→C	A762A (GCA→GCG)	←	Phage tail length tape‑measure protein
2,022,455	G→A	S756L (TCA→TTA)	←	Phage tail length tape‑measure protein
2,022,517	C→T	T735T (ACG→ACA)	←	Phage tail length tape‑measure protein
2,022,586	G→A	F712F (TTC→TTT)	←	Phage tail length tape‑measure protein
2,022,625	T→C	T699T (ACA→ACG)	←	Phage tail length tape‑measure protein
2,022,661	T→A	L687L (CTA→CTT)	←	Phage tail length tape‑measure protein
2,022,739	A→T	G661G (GGT→GGA)	←	Phage tail length tape‑measure protein
2,022,800	T→C	K641R (AAG→AGG)	←	Phage tail length tape‑measure protein
2,022,814	G→A	V636V (GTC→GTT)	←	Phage tail length tape‑measure protein
2,022,817	T→C	L635L (TTA→TTG)	←	Phage tail length tape‑measure protein
2,022,835	C→T	G629G (GGG→GGA)	←	Phage tail length tape‑measure protein
2,022,838	C→T	L628L (CTG→CTA)	←	Phage tail length tape‑measure protein
2,022,840	G→A	L628L (CTG→TTG)	←	Phage tail length tape‑measure protein
2,022,844	A→G	D626D (GAT→GAC)	←	Phage tail length tape‑measure protein
2,022,907	G→A	G605G (GGC→GGT)	←	Phage tail length tape‑measure protein
2,022,970	T→A	V584V (GTA→GTT)	←	Phage tail length tape‑measure protein
2,023,009	C→T	A571A (GCG→GCA)	←	Phage tail length tape‑measure protein
2,023,192	G→A	S510S (AGC→AGT)	←	Phage tail length tape‑measure protein
2,023,213	G→A	N503N (AAC→AAT)	←	Phage tail length tape‑measure protein
2,023,960	A→G	R254R (CGT→CGC)	←	Phage tail length tape‑measure protein
2,025,059	T→A	E8D (GAA→GAT)	←	phi 11 orf41 homolog [SA bacteriophages 11, Mu50B]
2,027,357	A→G	I52I (ATT→ATC)	←	Phage protein
2,027,372	C→T	R47R (AGG→AGA)	←	Phage protein
2,027,378	C→G	P45P (CCG→CCC)	←	Phage protein
2,027,386	G→T	Q43K (CAA→AAA)	←	Phage protein
2,027,393	T→C	E40E (GAA→GAG)	←	Phage protein
2,027,435	T→G	I26I (ATA→ATC)	←	Phage protein
2,027,438	G→T	I25I (ATC→ATA)	←	Phage protein
2,027,465	T→A	E16D (GAA→GAT)	←	Phage protein
2,027,467	C→T	E16K (GAA→AAA)	←	Phage protein
2,027,483	A→G	R10R (CGT→CGC)	←	Phage protein
2,027,489	T→C	K8K (AAA→AAG)	←	Phage protein
2,027,492	T→A	V7V (GTA→GTT)	←	Phage protein
2,027,495	A→G	D6D (GAT→GAC)	←	Phage protein
2,027,499	G→T	A5D (GCT→GAT)	←	Phage protein
2,027,503	2 bp→AT	coding (9‑10/333 nt)	←	Phage protein
2,027,517	C→T	intergenic (NA)	NA	NA
2,027,525	3 bp→ATA	coding (282‑284/288 nt)	←	Phage transcriptional terminator
2,027,539	A→G	A90A (GCT→GCC)	←	Phage transcriptional terminator
2,027,543	T→C	N89S (AAT→AGT)	←	Phage transcriptional terminator
2,027,545	G→A	I88I (ATC→ATT)	←	Phage transcriptional terminator
2,027,572	A→G	D79D (GAT→GAC)	←	Phage transcriptional terminator
2,027,577	2 bp→TA	coding (231‑232/288 nt)	←	Phage transcriptional terminator
2,027,580	G→C	Q77E (CAA→GAA)	←	Phage transcriptional terminator
2,027,584	G→A	G75G (GGC→GGT)	←	Phage transcriptional terminator
2,027,586	C→T	G75S (GGC→AGC)	←	Phage transcriptional terminator
2,027,592	C→G	V73L (GTT→CTT)	←	Phage transcriptional terminator
2,027,596	T→C	A71A (GCA→GCG)	←	Phage transcriptional terminator
2,027,605	G→A	V68V (GTC→GTT)	←	Phage transcriptional terminator
2,027,607	C→T	V68I (GTC→ATC)	←	Phage transcriptional terminator
2,027,611	T→C	E66E (GAA→GAG)	←	Phage transcriptional terminator
2,027,614	T→C	K65K (AAA→AAG)	←	Phage transcriptional terminator
2,027,620	G→T	T63T (ACC→ACA)	←	Phage transcriptional terminator
2,027,626	T→C	K61K (AAA→AAG)	←	Phage transcriptional terminator
2,027,629	G→A	D60D (GAC→GAT)	←	Phage transcriptional terminator
2,027,634	2 bp→CA	coding (174‑175/288 nt)	←	Phage transcriptional terminator
2,027,640	T→C	I57V (ATT→GTT)	←	Phage transcriptional terminator
2,027,653	T→C	K52K (AAA→AAG)	←	Phage transcriptional terminator
2,027,655	2 bp→CA	coding (153‑154/288 nt)	←	Phage transcriptional terminator
2,027,674	A→G	S45S (AGT→AGC)	←	Phage transcriptional terminator
2,027,677	A→G	A44A (GCT→GCC)	←	Phage transcriptional terminator
2,027,685	C→A	A42S (GCT→TCT)	←	Phage transcriptional terminator
2,027,689	G→T	I40I (ATC→ATA)	←	Phage transcriptional terminator
2,027,709	T→C	N34D (AAT→GAT)	←	Phage transcriptional terminator
2,027,719	A→G	R30R (CGT→CGC)	←	Phage transcriptional terminator
2,027,846	2 bp→TT	coding (958‑959/975 nt)	←	Phage major capsid protein #Fam0008
2,027,852	2 bp→GA	coding (952‑953/975 nt)	←	Phage major capsid protein #Fam0008
2,027,856	T→G	T317P (ACA→CCA)	←	Phage major capsid protein #Fam0008
2,027,858	C→T	R316K (AGA→AAA)	←	Phage major capsid protein #Fam0008
2,027,861	3 bp→GCA	coding (942‑944/975 nt)	←	Phage major capsid protein #Fam0008
2,027,902	A→G	I301I (ATT→ATC)	←	Phage major capsid protein #Fam0008
2,027,971	G→T	G278G (GGC→GGA)	←	Phage major capsid protein #Fam0008
2,027,980	G→A	N275N (AAC→AAT)	←	Phage major capsid protein #Fam0008
2,027,986	A→G	V273V (GTT→GTC)	←	Phage major capsid protein #Fam0008
2,028,025	G→A	I260I (ATC→ATT)	←	Phage major capsid protein #Fam0008
2,028,034	A→T	P257P (CCT→CCA)	←	Phage major capsid protein #Fam0008
2,028,043	A→G	Y254Y (TAT→TAC)	←	Phage major capsid protein #Fam0008
2,028,052	T→C	K251K (AAA→AAG)	←	Phage major capsid protein #Fam0008
2,028,055	G→A	D250D (GAC→GAT)	←	Phage major capsid protein #Fam0008
2,028,061	G→A	D248D (GAC→GAT)	←	Phage major capsid protein #Fam0008
2,028,076	T→C	E243E (GAA→GAG)	←	Phage major capsid protein #Fam0008
2,028,079	A→G	G242G (GGT→GGC)	←	Phage major capsid protein #Fam0008
2,028,132	A→T	S225T (TCG→ACG)	←	Phage major capsid protein #Fam0008
2,028,220	T→C	A195A (GCA→GCG)	←	Phage major capsid protein #Fam0008
2,028,250	C→T	L185L (TTG→TTA)	←	Phage major capsid protein #Fam0008
2,028,325	T→C	A160A (GCA→GCG)	←	Phage major capsid protein #Fam0008
2,028,343	C→T	P154P (CCG→CCA)	←	Phage major capsid protein #Fam0008
2,028,430	T→C	Q125Q (CAA→CAG)	←	Phage major capsid protein #Fam0008
2,028,640	T→A	S55S (TCA→TCT)	←	Phage major capsid protein #Fam0008
2,028,684	T→C	N41D (AAC→GAC)	←	Phage major capsid protein #Fam0008
2,028,724	A→G	D27D (GAT→GAC)	←	Phage major capsid protein #Fam0008
2,028,843	T→C	K199R (AAA→AGA)	←	Phage capsid and scaffold
2,028,848	A→T	I197I (ATT→ATA)	←	Phage capsid and scaffold
2,028,857	C→T	L194L (TTG→TTA)	←	Phage capsid and scaffold
2,028,866	A→C	T191T (ACT→ACG)	←	Phage capsid and scaffold
2,028,868	T→G	T191P (ACT→CCT)	←	Phage capsid and scaffold
2,028,872	G→A	N189N (AAC→AAT)	←	Phage capsid and scaffold
2,028,878	T→A	A187A (GCA→GCT)	←	Phage capsid and scaffold
2,028,880	C→T	A187T (GCA→ACA)	←	Phage capsid and scaffold
2,028,883	2 bp→AG	coding (555‑556/621 nt)	←	Phage capsid and scaffold
2,028,899	C→T	G180G (GGG→GGA)	←	Phage capsid and scaffold
2,028,914	T→C	S175S (TCA→TCG)	←	Phage capsid and scaffold
2,029,040	T→C	S133S (TCA→TCG)	←	Phage capsid and scaffold
2,029,573	A→G	S49P (TCG→CCG)	←	Phage protein
2,029,585	2 bp→TG	coding (132‑133/171 nt)	←	Phage protein
2,029,607	A→G	S37S (AGT→AGC)	←	Phage protein
2,029,676	T→C	E14E (GAA→GAG)	←	Phage protein
2,029,712	A→G	S2S (AGT→AGC)	←	Phage protein
2,029,719	2 bp→CC	intergenic (NA)	NA	NA
2,029,722	G→A	intergenic (NA)	NA	NA
2,029,736	T→C	intergenic (NA)	NA	NA
2,029,747	G→A	intergenic (NA)	NA	NA
2,029,756	2 bp→TG	intergenic (NA)	NA	NA
2,029,776	2 bp→CT	intergenic (NA)	NA	NA
2,029,797	C→T	G330D (GGT→GAT)	←	Phage protein
2,029,811	C→T	G325G (GGG→GGA)	←	Phage protein
2,029,842	C→T	S315N (AGC→AAC)	←	Phage protein
2,029,877	A→T	A303A (GCT→GCA)	←	Phage protein
2,029,880	G→A	C302C (TGC→TGT)	←	Phage protein
2,029,910	A→G	Y292Y (TAT→TAC)	←	Phage protein
2,029,967	T→C	K273K (AAA→AAG)	←	Phage protein
2,029,989	T→C	N266S (AAT→AGT)	←	Phage protein
2,029,994	G→A	I264I (ATC→ATT)	←	Phage protein
2,030,051	G→A	S245S (AGC→AGT)	←	Phage protein
2,030,108	G→A	T226T (ACC→ACT)	←	Phage protein
2,030,119	G→T	R223R (CGA→AGA)	←	Phage protein
2,030,138	A→G	N216N (AAT→AAC)	←	Phage protein
2,030,143	A→G	L215L (TTA→CTA)	←	Phage protein
2,030,174	A→T	P204P (CCT→CCA)	←	Phage protein
2,030,195	T→C	V197V (GTA→GTG)	←	Phage protein
2,030,231	T→C	A185A (GCA→GCG)	←	Phage protein
2,030,237	G→A	T183T (ACC→ACT)	←	Phage protein
2,030,674	T→C	M38V (ATG→GTG)	←	Phage protein
2,030,706	C→G	S27T (AGT→ACT)	←	Phage protein
2,030,714	C→T	R24R (CGG→CGA)	←	Phage protein
2,030,720	C→T	L22L (TTG→TTA)	←	Phage protein
2,030,807	G→A	I507I (ATC→ATT)	←	Phage portal protein
2,030,809	T→C	I507V (ATC→GTC)	←	Phage portal protein
2,030,812	A→T	S506T (TCT→ACT)	←	Phage portal protein
2,030,822	3 bp→ATC	coding (1504‑1506/1536 nt)	←	Phage portal protein
2,030,828	G→A	D500D (GAC→GAT)	←	Phage portal protein
2,030,837	A→G	D497D (GAT→GAC)	←	Phage portal protein
2,030,840	G→A	D496D (GAC→GAT)	←	Phage portal protein
2,030,851	T→C	N493D (AAC→GAC)	←	Phage portal protein
2,030,863	G→T	Q489K (CAA→AAA)	←	Phage portal protein
2,030,867	C→A	M487I (ATG→ATT)	←	Phage portal protein
2,030,871	2 bp→CC	coding (1456‑1457/1536 nt)	←	Phage portal protein
2,030,903	G→A	D475D (GAC→GAT)	←	Phage portal protein
2,030,912	G→T	I472I (ATC→ATA)	←	Phage portal protein
2,030,921	A→G	V469V (GTT→GTC)	←	Phage portal protein
2,030,927	T→C	L467L (TTA→TTG)	←	Phage portal protein
2,030,948	A→C	S460S (TCT→TCG)	←	Phage portal protein
2,030,963	T→C	L455L (TTA→TTG)	←	Phage portal protein
2,030,987	A→G	G447G (GGT→GGC)	←	Phage portal protein
2,031,005	C→T	K441K (AAG→AAA)	←	Phage portal protein
2,031,020	T→C	L436L (TTA→TTG)	←	Phage portal protein
2,031,023	C→T	S435S (TCG→TCA)	←	Phage portal protein
2,031,026	C→T	K434K (AAG→AAA)	←	Phage portal protein
2,031,053	T→C	R425R (AGA→AGG)	←	Phage portal protein
2,031,059	A→T	T423T (ACT→ACA)	←	Phage portal protein
2,031,065	A→G	F421F (TTT→TTC)	←	Phage portal protein
2,031,074	2 bp→AT	coding (1253‑1254/1536 nt)	←	Phage portal protein
2,031,077	2 bp→AG	coding (1250‑1251/1536 nt)	←	Phage portal protein
2,031,095	A→G	N411N (AAT→AAC)	←	Phage portal protein
2,031,101	T→A	L409L (CTA→CTT)	←	Phage portal protein
2,031,107	T→C	T407T (ACA→ACG)	←	Phage portal protein
2,031,116	C→T	L404L (TTG→TTA)	←	Phage portal protein
2,031,152	T→C	G392G (GGA→GGG)	←	Phage portal protein
2,031,224	G→A	S368S (AGC→AGT)	←	Phage portal protein
2,031,281	T→C	L349L (TTA→TTG)	←	Phage portal protein
2,031,323	C→T	K335K (AAG→AAA)	←	Phage portal protein
2,031,338	A→G	G330G (GGT→GGC)	←	Phage portal protein
2,031,341	A→G	D329D (GAT→GAC)	←	Phage portal protein
2,031,347	A→T	S327S (TCT→TCA)	←	Phage portal protein
2,031,350	G→A	G326G (GGC→GGT)	←	Phage portal protein
2,031,362	2 bp→GA	coding (965‑966/1536 nt)	←	Phage portal protein
2,031,368	+GTA	coding (960/1536 nt)	←	Phage portal protein
2,031,371	G→C	S319R (AGC→AGG)	←	Phage portal protein
2,031,376	3 bp→TCT	coding (950‑952/1536 nt)	←	Phage portal protein
2,031,386	A→G	T314T (ACT→ACC)	←	Phage portal protein
2,031,389	C→T	P313P (CCG→CCA)	←	Phage portal protein
2,031,392	T→C	E312E (GAA→GAG)	←	Phage portal protein
2,031,554	A→G	Y258Y (TAT→TAC)	←	Phage portal protein
2,031,578	G→A	N250N (AAC→AAT)	←	Phage portal protein
2,031,627	C→A	G234V (GGT→GTT)	←	Phage portal protein
2,031,692	T→A	S212S (TCA→TCT)	←	Phage portal protein
2,031,698	G→A	F210F (TTC→TTT)	←	Phage portal protein
2,031,771	G→A	A186V (GCA→GTA)	←	Phage portal protein
2,031,872	C→T	E152E (GAG→GAA)	←	Phage portal protein
2,031,884	G→A	G148G (GGC→GGT)	←	Phage portal protein
2,031,923	T→C	S135S (TCA→TCG)	←	Phage portal protein
2,031,938	T→C	L130L (TTA→TTG)	←	Phage portal protein
2,032,016	A→G	G104G (GGT→GGC)	←	Phage portal protein
2,032,067	A→G	D87D (GAT→GAC)	←	Phage portal protein
2,032,163	G→A	Y55Y (TAC→TAT)	←	Phage portal protein
2,032,356	T→G	I420I (ATA→ATC)	←	Phage terminase, large subunit
2,034,687	G→A	H45H (CAC→CAT)	←	Phage protein
2,034,711	C→T	E37E (GAG→GAA)	←	Phage protein
2,034,731	C→T	V31I (GTT→ATT)	←	Phage protein
2,034,735	T→C	V29V (GTA→GTG)	←	Phage protein
2,034,741	A→G	G27G (GGT→GGC)	←	Phage protein
2,034,756	C→A	A22A (GCG→GCT)	←	Phage protein
2,034,762	T→C	L20L (TTA→TTG)	←	Phage protein
2,034,768	C→T	V18V (GTG→GTA)	←	Phage protein
2,034,783	G→A	I13I (ATC→ATT)	←	Phage protein
2,034,791	G→A	L11L (CTA→TTA)	←	Phage protein
2,034,809	2 bp→CA	coding (12‑13/147 nt)	←	Phage protein
2,034,825	C→T	E57E (GAG→GAA)	←	Transcriptional activator rinB, phage associated
2,034,828	C→T	S56S (TCG→TCA)	←	Transcriptional activator rinB, phage associated
2,034,886	G→A	A37V (GCG→GTG)	←	Transcriptional activator rinB, phage associated
2,034,910	G→A	T29M (ACG→ATG)	←	Transcriptional activator rinB, phage associated
2,034,926	T→G	K24Q (AAA→CAA)	←	Transcriptional activator rinB, phage associated
2,034,997	A→T	*128K (TAA→AAA)	←	Transcriptional activator rinB, phage associated
2,035,058	A→T	G107G (GGT→GGA)	←	Transcriptional activator rinB, phage associated
2,035,067	T→C	K104K (AAA→AAG)	←	Transcriptional activator rinB, phage associated
2,035,075	C→T	E102K (GAA→AAA)	←	Transcriptional activator rinB, phage associated
2,035,082	G→A	D99D (GAC→GAT)	←	Transcriptional activator rinB, phage associated
2,035,138	G→A	L81L (CTA→TTA)	←	Transcriptional activator rinB, phage associated
2,035,142	G→A	D79D (GAC→GAT)	←	Transcriptional activator rinB, phage associated
2,035,148	G→A	N77N (AAC→AAT)	←	Transcriptional activator rinB, phage associated
2,035,154	G→A	I75I (ATC→ATT)	←	Transcriptional activator rinB, phage associated
2,035,163	C→T	K72K (AAG→AAA)	←	Transcriptional activator rinB, phage associated
2,035,175	C→T	V68V (GTG→GTA)	←	Transcriptional activator rinB, phage associated
2,035,237	G→T	Q48K (CAA→AAA)	←	Transcriptional activator rinB, phage associated
2,035,280	C→A	S33S (TCG→TCT)	←	Transcriptional activator rinB, phage associated
2,035,332	A→G	V16A (GTT→GCT)	←	Transcriptional activator rinB, phage associated
2,035,346	G→A	F11F (TTC→TTT)	←	Transcriptional activator rinB, phage associated
2,035,562	T→C	I16V (ATA→GTA)	←	Hypothetical protein, SAV0880 homolog [SA bacteriophages 11, Mu50B]
2,035,786	C→G	R28T (AGG→ACG)	←	FIG01108349: hypothetical protein
2,035,788	T→C	Q27Q (CAA→CAG)	←	FIG01108349: hypothetical protein
2,035,794	3 bp→ATC	coding (73‑75/237 nt)	←	FIG01108349: hypothetical protein
2,035,798	T→C	K24R (AAA→AGA)	←	FIG01108349: hypothetical protein
2,035,803	3 bp→AAC	coding (64‑66/237 nt)	←	FIG01108349: hypothetical protein
2,035,809	T→A	I20I (ATA→ATT)	←	FIG01108349: hypothetical protein
2,035,811	2 bp→AA	coding (57‑58/237 nt)	←	FIG01108349: hypothetical protein
2,035,816	2 bp→TC	coding (52‑53/237 nt)	←	FIG01108349: hypothetical protein
2,035,822	4 bp→GGTA	coding (44‑47/237 nt)	←	FIG01108349: hypothetical protein
2,035,832	T→A	T13S (ACA→TCA)	←	FIG01108349: hypothetical protein
2,035,863	C→T	T2T (ACG→ACA)	←	FIG01108349: hypothetical protein
2,036,085	C→T	T119T (ACG→ACA)	←	Dimeric dUTPase (EC 3.6.1.23)
2,036,196	T→A	I82I (ATA→ATT)	←	Dimeric dUTPase (EC 3.6.1.23)
2,036,204	G→A	L80L (CTG→TTG)	←	Dimeric dUTPase (EC 3.6.1.23)
2,036,261	G→A	L61L (CTA→TTA)	←	Dimeric dUTPase (EC 3.6.1.23)
2,036,349	A→G	D31D (GAT→GAC)	←	Dimeric dUTPase (EC 3.6.1.23)
2,036,353	C→T	S30N (AGT→AAT)	←	Dimeric dUTPase (EC 3.6.1.23)
2,036,364	G→A	T26T (ACC→ACT)	←	Dimeric dUTPase (EC 3.6.1.23)
2,036,367	T→C	S25S (TCA→TCG)	←	Dimeric dUTPase (EC 3.6.1.23)
2,036,369	A→G	S25P (TCA→CCA)	←	Dimeric dUTPase (EC 3.6.1.23)
2,036,613	G→T	A79E (GCG→GAG)	←	Phage protein
2,036,633	C→A	V72V (GTG→GTT)	←	Phage protein
2,036,750	C→T	V33V (GTG→GTA)	←	Phage protein
2,036,753	A→G	D32D (GAT→GAC)	←	Phage protein
2,036,756	T→C	E31E (GAA→GAG)	←	Phage protein
2,036,775	C→T	G25E (GGA→GAA)	←	Phage protein
2,036,798	G→C	A17A (GCC→GCG)	←	Phage protein
2,036,813	A→C	I12M (ATT→ATG)	←	Phage protein
2,036,815	T→C	I12V (ATT→GTT)	←	Phage protein
2,036,860	Δ1 bp	coding (249/249 nt)	←	Phage protein
2,036,873	G→A	P79L (CCA→CTA)	←	Phage protein
2,036,884	C→T	E75E (GAG→GAA)	←	Phage protein
2,036,887	C→T	E74E (GAG→GAA)	←	Phage protein
2,036,923	G→A	L62L (CTC→CTT)	←	Phage protein
2,036,934	T→C	T59A (ACC→GCC)	←	Phage protein
2,036,944	2 bp→CA	coding (164‑165/249 nt)	←	Phage protein
2,036,956	G→A	G51G (GGC→GGT)	←	Phage protein
2,036,965	G→A	G48G (GGC→GGT)	←	Phage protein
2,036,983	G→A	H42H (CAC→CAT)	←	Phage protein
2,036,999	C→T	G37D (GGC→GAC)	←	Phage protein
2,037,004	C→T	V35V (GTG→GTA)	←	Phage protein
2,037,007	T→C	V34V (GTA→GTG)	←	Phage protein
2,037,085	A→G	C8C (TGT→TGC)	←	Phage protein
2,037,087	A→G	C8R (TGT→CGT)	←	Phage protein
2,037,091	2 bp→AT	coding (17‑18/249 nt)	←	Phage protein
2,037,097	G→T	T4T (ACC→ACA)	←	Phage protein
2,037,100	88 bp→82 bp		[]–[]	[], []
2,037,200	T→C	H90R (CAT→CGT)	←	Phage protein
2,037,226	T→C	E81E (GAA→GAG)	←	Phage protein
2,037,256	C→T	E71E (GAG→GAA)	←	Phage protein
2,037,397	G→A	N24N (AAC→AAT)	←	Phage protein
2,037,755	A→T	Y57N (TAT→AAT)	←	Phage protein
2,037,757	G→A	A56V (GCA→GTA)	←	Phage protein
2,037,759	A→G	H55H (CAT→CAC)	←	Phage protein
2,037,761	G→T	H55N (CAT→AAT)	←	Phage protein
2,037,765	T→A	I53I (ATA→ATT)	←	Phage protein
2,037,769	G→A	T52I (ACA→ATA)	←	Phage protein
2,037,773	2 bp→AA	coding (150‑151/186 nt)	←	Phage protein
2,037,785	T→C	K47E (AAG→GAG)	←	Phage protein
2,037,791	A→T	L45I (TTA→ATA)	←	Phage protein
2,037,797	2 bp→TA	coding (126‑127/186 nt)	←	Phage protein
2,037,806	C→T	D40N (GAC→AAC)	←	Phage protein
2,037,809	C→A	D39Y (GAT→TAT)	←	Phage protein
2,037,814	3 bp→TAA	coding (108‑110/186 nt)	←	Phage protein
2,037,818	T→C	K36E (AAG→GAG)	←	Phage protein
2,037,827	T→C	T33A (ACG→GCG)	←	Phage protein
2,037,837	T→G	K29N (AAA→AAC)	←	Phage protein
2,037,850	T→C	D25G (GAT→GGT)	←	Phage protein
2,037,852	2 bp→AA	coding (71‑72/186 nt)	←	Phage protein
2,037,860	G→T	Q22K (CAG→AAG)	←	Phage protein
2,037,873	G→T	T17T (ACC→ACA)	←	Phage protein
2,037,900	A→G	N8N (AAT→AAC)	←	Phage protein
2,037,946	T→G	R129S (AGA→AGC)	←	Phage protein
2,037,948	T→G	R129R (AGA→CGA)	←	Phage protein
2,037,951	2 bp→CT	coding (381‑382/405 nt)	←	Phage protein
2,037,958	2 bp→TG	coding (374‑375/405 nt)	←	Phage protein
2,037,964	C→A	V123V (GTG→GTT)	←	Phage protein
2,037,966	C→T	V123M (GTG→ATG)	←	Phage protein
2,037,970	G→T	D121E (GAC→GAA)	←	Phage protein
2,037,976	A→G	Y119Y (TAT→TAC)	←	Phage protein
2,037,979	4 bp→AGTA	coding (351‑354/405 nt)	←	Phage protein
2,037,989	2 bp→GT	coding (343‑344/405 nt)	←	Phage protein
2,037,993	2 bp→TG	coding (339‑340/405 nt)	←	Phage protein
2,038,003	T→C	K110K (AAA→AAG)	←	Phage protein
2,038,009	C→T	A108A (GCG→GCA)	←	Phage protein
2,038,102	G→A	D77D (GAC→GAT)	←	Phage protein
2,038,107	T→A	I76L (ATA→TTA)	←	Phage protein
2,038,114	A→G	V73V (GTT→GTC)	←	Phage protein
2,038,123	C→G	G70G (GGG→GGC)	←	Phage protein
2,038,126	T→A	E69D (GAA→GAT)	←	Phage protein
2,038,147	G→A	A62A (GCC→GCT)	←	Phage protein
2,038,171	C→T	K54K (AAG→AAA)	←	Phage protein
2,038,267	G→A	C22C (TGC→TGT)	←	Phage protein
2,038,334	A→G	intergenic (NA)	NA	NA
2,038,393	C→T	G57G (GGG→GGA)	←	Phage protein
2,038,405	C→T	K53K (AAG→AAA)	←	Phage protein
2,038,408	G→A	F52F (TTC→TTT)	←	Phage protein
2,038,497	T→C	K23E (AAA→GAA)	←	Phage protein
2,038,500	2 bp→GT	coding (63‑64/222 nt)	←	Phage protein
2,038,507	G→A	V19V (GTC→GTT)	←	Phage protein
2,038,522	C→T	T14T (ACG→ACA)	←	Phage protein
2,039,023	G→A	A163V (GCG→GTG)	←	Phage DNA helicase loader # ACLAME 19
2,039,097	A→G	I138I (ATT→ATC)	←	Phage DNA helicase loader # ACLAME 19
2,039,522	(C)7→6	coding (723/723 nt)	←	Phage replication initiation protein
2,039,552	A→G	R231R (CGT→CGC)	←	Phage replication initiation protein
2,039,558	C→T	L229L (TTG→TTA)	←	Phage replication initiation protein
2,039,567	2 bp→CG	coding (677‑678/723 nt)	←	Phage replication initiation protein
2,041,487	G→A	N214N (AAC→AAT)	←	Hypothetical protein, PV83 orf19 homolog [SA bacteriophages 11, Mu50B]
2,041,510	G→T	L207I (CTA→ATA)	←	Hypothetical protein, PV83 orf19 homolog [SA bacteriophages 11, Mu50B]
2,041,514	T→C	S205S (TCA→TCG)	←	Hypothetical protein, PV83 orf19 homolog [SA bacteriophages 11, Mu50B]
2,041,540	C→T	D197N (GAT→AAT)	←	Hypothetical protein, PV83 orf19 homolog [SA bacteriophages 11, Mu50B]
2,041,570	C→G	E187Q (GAG→CAG)	←	Hypothetical protein, PV83 orf19 homolog [SA bacteriophages 11, Mu50B]
2,041,574	G→A	H185H (CAC→CAT)	←	Hypothetical protein, PV83 orf19 homolog [SA bacteriophages 11, Mu50B]
2,041,601	A→G	H176H (CAT→CAC)	←	Hypothetical protein, PV83 orf19 homolog [SA bacteriophages 11, Mu50B]
2,041,610	G→A	Y173Y (TAC→TAT)	←	Hypothetical protein, PV83 orf19 homolog [SA bacteriophages 11, Mu50B]
2,041,625	G→A	N168N (AAC→AAT)	←	Hypothetical protein, PV83 orf19 homolog [SA bacteriophages 11, Mu50B]
2,041,637	A→G	G164G (GGT→GGC)	←	Hypothetical protein, PV83 orf19 homolog [SA bacteriophages 11, Mu50B]
2,041,661	T→C	A156A (GCA→GCG)	←	Hypothetical protein, PV83 orf19 homolog [SA bacteriophages 11, Mu50B]
2,041,664	C→T	L155L (CTG→CTA)	←	Hypothetical protein, PV83 orf19 homolog [SA bacteriophages 11, Mu50B]
2,041,685	G→A	C148C (TGC→TGT)	←	Hypothetical protein, PV83 orf19 homolog [SA bacteriophages 11, Mu50B]
2,041,688	T→A	I147I (ATA→ATT)	←	Hypothetical protein, PV83 orf19 homolog [SA bacteriophages 11, Mu50B]
2,041,721	T→C	L136L (TTA→TTG)	←	Hypothetical protein, PV83 orf19 homolog [SA bacteriophages 11, Mu50B]
2,041,726	2 bp→GT	coding (402‑403/666 nt)	←	Hypothetical protein, PV83 orf19 homolog [SA bacteriophages 11, Mu50B]
2,041,739	G→A	S130S (AGC→AGT)	←	Hypothetical protein, PV83 orf19 homolog [SA bacteriophages 11, Mu50B]
2,041,751	A→G	S126S (AGT→AGC)	←	Hypothetical protein, PV83 orf19 homolog [SA bacteriophages 11, Mu50B]
2,041,754	C→T	T125T (ACG→ACA)	←	Hypothetical protein, PV83 orf19 homolog [SA bacteriophages 11, Mu50B]
2,041,762	2 bp→TG	coding (366‑367/666 nt)	←	Hypothetical protein, PV83 orf19 homolog [SA bacteriophages 11, Mu50B]
2,041,776	A→T	L118Q (CTA→CAA)	←	Hypothetical protein, PV83 orf19 homolog [SA bacteriophages 11, Mu50B]
2,041,817	T→C	R104R (AGA→AGG)	←	Hypothetical protein, PV83 orf19 homolog [SA bacteriophages 11, Mu50B]
2,041,820	C→T	A103A (GCG→GCA)	←	Hypothetical protein, PV83 orf19 homolog [SA bacteriophages 11, Mu50B]
2,041,832	T→A	S99S (TCA→TCT)	←	Hypothetical protein, PV83 orf19 homolog [SA bacteriophages 11, Mu50B]
2,041,841	A→G	R96R (CGT→CGC)	←	Hypothetical protein, PV83 orf19 homolog [SA bacteriophages 11, Mu50B]
2,041,902	G→A	T76I (ACT→ATT)	←	Hypothetical protein, PV83 orf19 homolog [SA bacteriophages 11, Mu50B]
2,041,910	T→C	V73V (GTA→GTG)	←	Hypothetical protein, PV83 orf19 homolog [SA bacteriophages 11, Mu50B]
2,041,913	T→C	P72P (CCA→CCG)	←	Hypothetical protein, PV83 orf19 homolog [SA bacteriophages 11, Mu50B]
2,041,919	G→T	G70G (GGC→GGA)	←	Hypothetical protein, PV83 orf19 homolog [SA bacteriophages 11, Mu50B]
2,041,991	G→A	D46D (GAC→GAT)	←	Hypothetical protein, PV83 orf19 homolog [SA bacteriophages 11, Mu50B]
2,042,018	C→T	P37P (CCG→CCA)	←	Hypothetical protein, PV83 orf19 homolog [SA bacteriophages 11, Mu50B]
2,042,039	A→G	D30D (GAT→GAC)	←	Hypothetical protein, PV83 orf19 homolog [SA bacteriophages 11, Mu50B]
2,043,811	G→A	F61F (TTC→TTT)	←	Phage protein
2,044,050	(TGTTT)2→1	intergenic (NA)	NA	NA
2,044,069	T→C	intergenic (NA)	NA	NA
2,044,071	4 bp→CCAA	intergenic (NA)	NA	NA
2,044,083	A→G	intergenic (NA)	NA	NA
2,044,111	T→C	K47K (AAA→AAG)	←	ORF101
2,044,129	T→C	A41A (GCA→GCG)	←	ORF101
2,044,132	G→T	I40I (ATC→ATA)	←	ORF101
2,044,135	A→G	S39S (AGT→AGC)	←	ORF101
2,044,144	T→C	G36G (GGA→GGG)	←	ORF101
2,044,147	C→T	A35A (GCG→GCA)	←	ORF101
2,044,159	C→T	A31A (GCG→GCA)	←	ORF101
2,044,174	T→C	L26L (CTA→CTG)	←	ORF101
2,044,177	A→C	F25L (TTT→TTG)	←	ORF101
2,044,180	C→T	P24P (CCG→CCA)	←	ORF101
2,044,186	G→A	L22L (CTC→CTT)	←	ORF101
2,044,213	T→C	L13L (TTA→TTG)	←	ORF101
2,044,215	A→G	L13L (TTA→CTA)	←	ORF101
2,044,228	A→G	Y8Y (TAT→TAC)	←	ORF101
2,044,412	A→T	S18S (TCT→TCA)	←	Hypothetical protein, PV83 orf12 homolog [SA bacteriophages 11, Mu50B]
2,044,430	T→C	A12A (GCA→GCG)	←	Hypothetical protein, PV83 orf12 homolog [SA bacteriophages 11, Mu50B]
2,044,470	A→T	intergenic (NA)	NA	NA
2,044,473	C→T	intergenic (NA)	NA	NA
2,044,534	G→T	intergenic (NA)	NA	NA
2,045,581	G→A	I131I (ATC→ATT)	←	Phage antirepressor protein
2,045,623	T→C	T117T (ACA→ACG)	←	Phage antirepressor protein
2,045,632	T→G	I114I (ATA→ATC)	←	Phage antirepressor protein
2,045,635	A→G	G113G (GGT→GGC)	←	Phage antirepressor protein
2,045,650	A→G	A108A (GCT→GCC)	←	Phage antirepressor protein
2,045,653	T→A	P107P (CCA→CCT)	←	Phage antirepressor protein
2,048,142	2 bp→CA	intergenic (NA)	NA	NA
2,048,192	G→A	intergenic (NA)	NA	NA
2,048,196	T→C	intergenic (NA)	NA	NA
2,048,219	G→A	G7D (GGT→GAT)	→	Phage integrase
2,048,395	G→A	D66N (GAT→AAT)	→	Phage integrase
2,048,564	A→G	D122G (GAC→GGC)	→	Phage integrase
2,048,736	T→C	N179N (AAT→AAC)	→	Phage integrase
2,048,759	G→A	R187K (AGA→AAA)	→	Phage integrase
2,048,790	A→C	G197G (GGA→GGC)	→	Phage integrase
2,049,228	T→C	A343A (GCT→GCC)	→	Phage integrase
2,049,329	T→C	D13D (GAT→GAC)	→	Hypothetical protein SAV1877
2,079,756	T→C	K485K (AAA→AAG)	←	ATP‑dependent DNA helicase UvrD/PcrA
2,080,589	A→T	Y208N (TAT→AAT)	←	ATP‑dependent DNA helicase UvrD/PcrA
2,084,885	Δ1,663 bp		[]–[]	[], , , []
2,096,395	T→G	G53G (GGA→GGC)	←	cell wall surface anchor family protein
2,097,261	C→T	G112G (GGC→GGT)	→	Nicotinamidase (EC 3.5.1.19)
2,101,641	G→A	intergenic (NA)	NA	NA
2,117,076	(A)7→8	coding (16/201 nt)	→	Beta‑hemolysin
2,117,580	G→A	intergenic (NA)	NA	NA
2,118,454	C→T	A111A (GCG→GCA)	←	Involved in expression of fibrinogen binding protein, phage associated
2,118,842	(A)8→7	intergenic (NA)	NA	NA
2,119,388	G→T	intergenic (NA)	NA	NA
2,119,445	T→C	intergenic (NA)	NA	NA
2,136,303	T→G	K122T (AAA→ACA)	←	Bacteriophage
2,144,144	G→A	intergenic (NA)	NA	NA
2,153,370	T→C	E99G (GAG→GGG)	←	Hypothetical protein, SAV0860 homolog [SA bacteriophages 11, Mu50B]
2,158,731	G→A	K309K (AAG→AAA)	→	DNA helicase, phage‑associated
2,161,206	(G)7→8	coding (36/204 nt)	→	Beta‑hemolysin
2,161,374	A→G	*68W (TGA→TGG)	→	Beta‑hemolysin
2,165,232	C→T	G145G (GGC→GGT)	→	Acetylornithine deacetylase (EC 3.5.1.16)
2,166,580	G→T	A41S (GCC→TCC)	→	Potassium uptake protein, integral membrane component, KtrB
2,169,513	C→A	intergenic (NA)	NA	NA
2,169,715	A→C	intergenic (NA)	NA	NA
2,169,737	T→C	intergenic (NA)	NA	NA
2,169,778	2 bp→AT	intergenic (NA)	NA	NA
2,169,836	C→T	intergenic (NA)	NA	NA
2,169,873	A→C	intergenic (NA)	NA	NA
2,169,895	C→A	intergenic (NA)	NA	NA
2,169,919	A→C	intergenic (NA)	NA	NA
2,169,955	A→G	intergenic (NA)	NA	NA
2,169,960	A→G	intergenic (NA)	NA	NA
2,169,977	T→A	intergenic (NA)	NA	NA
2,169,990	C→G	intergenic (NA)	NA	NA
2,170,633	G→A	G123R (GGG→AGG)	→	putative permease
2,171,358	(A)6→7	intergenic (NA)	NA	NA
2,171,765	A→T	intergenic (NA)	NA	NA
2,173,853	C→T	G93G (GGG→GGA)	←	Putative terminase, superantigen‑encoding pathogenicity islands SaPI
2,173,856	T→A	R92R (CGA→CGT)	←	Putative terminase, superantigen‑encoding pathogenicity islands SaPI
2,173,886	C→T	E82E (GAG→GAA)	←	Putative terminase, superantigen‑encoding pathogenicity islands SaPI
2,174,003	T→C	L43L (TTA→TTG)	←	Putative terminase, superantigen‑encoding pathogenicity islands SaPI
2,174,015	T→C	G39G (GGA→GGG)	←	Putative terminase, superantigen‑encoding pathogenicity islands SaPI
2,174,030	A→G	S34S (AGT→AGC)	←	Putative terminase, superantigen‑encoding pathogenicity islands SaPI
2,174,117	C→T	T5T (ACG→ACA)	←	Putative terminase, superantigen‑encoding pathogenicity islands SaPI
2,174,123	C→A	E3D (GAG→GAT)	←	Putative terminase, superantigen‑encoding pathogenicity islands SaPI
2,174,161	G→A	T103T (ACC→ACT)	←	Hypothetical SAV0799 homolog in superantigen‑encoding pathogenicity islands SaPI
2,174,239	T→C	L77L (TTA→TTG)	←	Hypothetical SAV0799 homolog in superantigen‑encoding pathogenicity islands SaPI
2,174,266	G→A	D68D (GAC→GAT)	←	Hypothetical SAV0799 homolog in superantigen‑encoding pathogenicity islands SaPI
2,174,279	T→C	Q64R (CAA→CGA)	←	Hypothetical SAV0799 homolog in superantigen‑encoding pathogenicity islands SaPI
2,174,337	C→T	A45T (GCA→ACA)	←	Hypothetical SAV0799 homolog in superantigen‑encoding pathogenicity islands SaPI
2,174,783	A→G	L73L (TTA→CTA)	←	Hypothetical SAV0798 homolog in superantigen‑encoding pathogenicity islands SaPI
2,174,793	C→T	P69P (CCG→CCA)	←	Hypothetical SAV0798 homolog in superantigen‑encoding pathogenicity islands SaPI
2,174,838	G→T	T54T (ACC→ACA)	←	Hypothetical SAV0798 homolog in superantigen‑encoding pathogenicity islands SaPI
2,174,844	C→T	A52A (GCG→GCA)	←	Hypothetical SAV0798 homolog in superantigen‑encoding pathogenicity islands SaPI
2,174,895	T→C	K35K (AAA→AAG)	←	Hypothetical SAV0798 homolog in superantigen‑encoding pathogenicity islands SaPI
2,174,937	C→A	E21D (GAG→GAT)	←	Hypothetical SAV0798 homolog in superantigen‑encoding pathogenicity islands SaPI
2,174,945	G→A	L19L (CTA→TTA)	←	Hypothetical SAV0798 homolog in superantigen‑encoding pathogenicity islands SaPI
2,174,955	G→A	G15G (GGC→GGT)	←	Hypothetical SAV0798 homolog in superantigen‑encoding pathogenicity islands SaPI
2,176,499	T→G	intergenic (NA)	NA	NA
2,176,558	G→T	intergenic (NA)	NA	NA
2,176,638	G→T	intergenic (NA)	NA	NA
2,176,647	2 bp→AC	intergenic (NA)	NA	NA
2,176,715	T→C	intergenic (NA)	NA	NA
2,176,738	A→T	intergenic (NA)	NA	NA
2,176,799	T→C	H199R (CAT→CGT)	←	Hypothetical SAV0794 homolog in superantigen‑encoding pathogenicity islands SaPI
2,176,801	C→T	E198E (GAG→GAA)	←	Hypothetical SAV0794 homolog in superantigen‑encoding pathogenicity islands SaPI
2,176,862	C→T	R178K (AGA→AAA)	←	Hypothetical SAV0794 homolog in superantigen‑encoding pathogenicity islands SaPI
2,176,864	C→T	L177L (TTG→TTA)	←	Hypothetical SAV0794 homolog in superantigen‑encoding pathogenicity islands SaPI
2,176,867	C→T	G176G (GGG→GGA)	←	Hypothetical SAV0794 homolog in superantigen‑encoding pathogenicity islands SaPI
2,176,883	G→C	P171R (CCA→CGA)	←	Hypothetical SAV0794 homolog in superantigen‑encoding pathogenicity islands SaPI
2,176,903	T→C	T164T (ACA→ACG)	←	Hypothetical SAV0794 homolog in superantigen‑encoding pathogenicity islands SaPI
2,176,911	A→T	L162I (TTA→ATA)	←	Hypothetical SAV0794 homolog in superantigen‑encoding pathogenicity islands SaPI
2,176,935	C→A	A154S (GCG→TCG)	←	Hypothetical SAV0794 homolog in superantigen‑encoding pathogenicity islands SaPI
2,176,954	C→T	S147S (TCG→TCA)	←	Hypothetical SAV0794 homolog in superantigen‑encoding pathogenicity islands SaPI
2,176,957	T→C	Q146Q (CAA→CAG)	←	Hypothetical SAV0794 homolog in superantigen‑encoding pathogenicity islands SaPI
2,176,978	G→T	T139T (ACC→ACA)	←	Hypothetical SAV0794 homolog in superantigen‑encoding pathogenicity islands SaPI
2,177,071	T→C	L108L (TTA→TTG)	←	Hypothetical SAV0794 homolog in superantigen‑encoding pathogenicity islands SaPI
2,177,080	G→A	A105A (GCC→GCT)	←	Hypothetical SAV0794 homolog in superantigen‑encoding pathogenicity islands SaPI
2,177,088	T→C	M103V (ATG→GTG)	←	Hypothetical SAV0794 homolog in superantigen‑encoding pathogenicity islands SaPI
2,177,113	G→A	D94D (GAC→GAT)	←	Hypothetical SAV0794 homolog in superantigen‑encoding pathogenicity islands SaPI
2,177,140	A→C	G85G (GGT→GGG)	←	Hypothetical SAV0794 homolog in superantigen‑encoding pathogenicity islands SaPI
2,177,143	T→C	E84E (GAA→GAG)	←	Hypothetical SAV0794 homolog in superantigen‑encoding pathogenicity islands SaPI
2,177,149	A→G	S82S (AGT→AGC)	←	Hypothetical SAV0794 homolog in superantigen‑encoding pathogenicity islands SaPI
2,177,245	A→G	N50N (AAT→AAC)	←	Hypothetical SAV0794 homolog in superantigen‑encoding pathogenicity islands SaPI
2,177,257	G→A	Y46Y (TAC→TAT)	←	Hypothetical SAV0794 homolog in superantigen‑encoding pathogenicity islands SaPI
2,177,260	2 bp→AA	coding (134‑135/642 nt)	←	Hypothetical SAV0794 homolog in superantigen‑encoding pathogenicity islands SaPI
2,177,272	T→C	P41P (CCA→CCG)	←	Hypothetical SAV0794 homolog in superantigen‑encoding pathogenicity islands SaPI
2,177,297	C→T	C33Y (TGT→TAT)	←	Hypothetical SAV0794 homolog in superantigen‑encoding pathogenicity islands SaPI
2,177,299	T→C	P32P (CCA→CCG)	←	Hypothetical SAV0794 homolog in superantigen‑encoding pathogenicity islands SaPI
2,177,305	C→T	V30V (GTG→GTA)	←	Hypothetical SAV0794 homolog in superantigen‑encoding pathogenicity islands SaPI
2,177,329	T→A	T22T (ACA→ACT)	←	Hypothetical SAV0794 homolog in superantigen‑encoding pathogenicity islands SaPI
2,177,375	A→G	V7A (GTA→GCA)	←	Hypothetical SAV0794 homolog in superantigen‑encoding pathogenicity islands SaPI
2,177,381	G→A	T5I (ACT→ATT)	←	Hypothetical SAV0794 homolog in superantigen‑encoding pathogenicity islands SaPI
2,177,389	G→A	N2N (AAC→AAT)	←	Hypothetical SAV0794 homolog in superantigen‑encoding pathogenicity islands SaPI
2,179,436	C→T	S119S (TCG→TCA)	←	Putative DNA helicase, superantigen‑encoding pathogenicity islands SaPI
2,179,451	C→T	L114L (CTG→CTA)	←	Putative DNA helicase, superantigen‑encoding pathogenicity islands SaPI
2,180,016	G→A	Y220Y (TAC→TAT)	←	Hypothetical SAV0790 homolog in superantigen‑encoding pathogenicity islands SaPI
2,180,986	A→G	I24T (ATC→ACC)	←	Hypothetical SAV0789 homolog in superantigen‑encoding pathogenicity islands SaPI
2,181,000	G→A	I19I (ATC→ATT)	←	Hypothetical SAV0789 homolog in superantigen‑encoding pathogenicity islands SaPI
2,181,008	C→G	E17Q (GAA→CAA)	←	Hypothetical SAV0789 homolog in superantigen‑encoding pathogenicity islands SaPI
2,181,012	T→C	V15V (GTA→GTG)	←	Hypothetical SAV0789 homolog in superantigen‑encoding pathogenicity islands SaPI
2,181,014	C→T	V15I (GTA→ATA)	←	Hypothetical SAV0789 homolog in superantigen‑encoding pathogenicity islands SaPI
2,181,016	G→A	A14V (GCG→GTG)	←	Hypothetical SAV0789 homolog in superantigen‑encoding pathogenicity islands SaPI
2,181,024	A→G	D11D (GAT→GAC)	←	Hypothetical SAV0789 homolog in superantigen‑encoding pathogenicity islands SaPI
2,181,062	A→G	L127L (TTA→CTA)	←	Hypothetical SAR0372 homolog in superantigen‑encoding pathogenicity islands SaPI
2,181,690	A→T	intergenic (NA)	NA	NA
2,181,710	T→C	intergenic (NA)	NA	NA
2,181,738	T→A	intergenic (NA)	NA	NA
2,181,762	G→A	intergenic (NA)	NA	NA
2,181,777	G→C	intergenic (NA)	NA	NA
2,181,848	A→G	H84H (CAT→CAC)	←	Hypothetical SAV0787 homolog in superantigen‑encoding pathogenicity islands SaPI
2,181,902	C→T	T66T (ACG→ACA)	←	Hypothetical SAV0787 homolog in superantigen‑encoding pathogenicity islands SaPI
2,182,004	A→G	F32F (TTT→TTC)	←	Hypothetical SAV0787 homolog in superantigen‑encoding pathogenicity islands SaPI
2,182,028	G→T	D24E (GAC→GAA)	←	Hypothetical SAV0787 homolog in superantigen‑encoding pathogenicity islands SaPI
2,182,043	G→T	I19I (ATC→ATA)	←	Hypothetical SAV0787 homolog in superantigen‑encoding pathogenicity islands SaPI
2,182,049	C→T	Q17Q (CAG→CAA)	←	Hypothetical SAV0787 homolog in superantigen‑encoding pathogenicity islands SaPI
2,182,052	C→T	E16E (GAG→GAA)	←	Hypothetical SAV0787 homolog in superantigen‑encoding pathogenicity islands SaPI
2,182,055	A→G	L15L (CTT→CTC)	←	Hypothetical SAV0787 homolog in superantigen‑encoding pathogenicity islands SaPI
2,182,060	A→T	L14I (TTA→ATA)	←	Hypothetical SAV0787 homolog in superantigen‑encoding pathogenicity islands SaPI
2,182,067	T→A	A11A (GCA→GCT)	←	Hypothetical SAV0787 homolog in superantigen‑encoding pathogenicity islands SaPI
2,182,073	A→G	D9D (GAT→GAC)	←	Hypothetical SAV0787 homolog in superantigen‑encoding pathogenicity islands SaPI
2,182,075	C→T	D9N (GAT→AAT)	←	Hypothetical SAV0787 homolog in superantigen‑encoding pathogenicity islands SaPI
2,182,091	G→A	N3N (AAC→AAT)	←	Hypothetical SAV0787 homolog in superantigen‑encoding pathogenicity islands SaPI
2,182,105	Δ1 bp	coding (218/219 nt)	←	Hypothetical SAV2026 homolog in superantigen‑encoding pathogenicity islands SaPI
2,182,109	C→T	A72T (GCA→ACA)	←	Hypothetical SAV2026 homolog in superantigen‑encoding pathogenicity islands SaPI
2,182,117	A→C	V69G (GTA→GGA)	←	Hypothetical SAV2026 homolog in superantigen‑encoding pathogenicity islands SaPI
2,182,125	T→G	E66D (GAA→GAC)	←	Hypothetical SAV2026 homolog in superantigen‑encoding pathogenicity islands SaPI
2,182,127	C→A	E66* (GAA→TAA)	←	Hypothetical SAV2026 homolog in superantigen‑encoding pathogenicity islands SaPI
2,182,134	T→A	E63D (GAA→GAT)	←	Hypothetical SAV2026 homolog in superantigen‑encoding pathogenicity islands SaPI
2,182,137	A→T	N62K (AAT→AAA)	←	Hypothetical SAV2026 homolog in superantigen‑encoding pathogenicity islands SaPI
2,182,140	T→A	V61V (GTA→GTT)	←	Hypothetical SAV2026 homolog in superantigen‑encoding pathogenicity islands SaPI
2,182,142	2 bp→TT	coding (180‑181/219 nt)	←	Hypothetical SAV2026 homolog in superantigen‑encoding pathogenicity islands SaPI
2,182,151	G→C	Q58E (CAA→GAA)	←	Hypothetical SAV2026 homolog in superantigen‑encoding pathogenicity islands SaPI
2,182,155	A→G	V56V (GTT→GTC)	←	Hypothetical SAV2026 homolog in superantigen‑encoding pathogenicity islands SaPI
2,182,158	T→A	E55D (GAA→GAT)	←	Hypothetical SAV2026 homolog in superantigen‑encoding pathogenicity islands SaPI
2,182,160	2 bp→TA	coding (162‑163/219 nt)	←	Hypothetical SAV2026 homolog in superantigen‑encoding pathogenicity islands SaPI
2,182,164	C→A	M53I (ATG→ATT)	←	Hypothetical SAV2026 homolog in superantigen‑encoding pathogenicity islands SaPI
2,182,167	T→A	K52N (AAA→AAT)	←	Hypothetical SAV2026 homolog in superantigen‑encoding pathogenicity islands SaPI
2,182,170	C→T	K51K (AAG→AAA)	←	Hypothetical SAV2026 homolog in superantigen‑encoding pathogenicity islands SaPI
2,182,173	A→T	A50A (GCT→GCA)	←	Hypothetical SAV2026 homolog in superantigen‑encoding pathogenicity islands SaPI
2,182,176	T→C	L49L (TTA→TTG)	←	Hypothetical SAV2026 homolog in superantigen‑encoding pathogenicity islands SaPI
2,182,185	G→A	S46S (AGC→AGT)	←	Hypothetical SAV2026 homolog in superantigen‑encoding pathogenicity islands SaPI
2,182,188	T→A	P45P (CCA→CCT)	←	Hypothetical SAV2026 homolog in superantigen‑encoding pathogenicity islands SaPI
2,183,180	C→T	intergenic (NA)	NA	NA
2,183,206	A→G	G8G (GGA→GGG)	→	Integrase, superantigen‑encoding pathogenicity islands SaPI
2,183,218	C→T	R12R (CGC→CGT)	→	Integrase, superantigen‑encoding pathogenicity islands SaPI
2,183,254	C→T	G24G (GGC→GGT)	→	Integrase, superantigen‑encoding pathogenicity islands SaPI
2,183,332	G→A	Q50Q (CAG→CAA)	→	Integrase, superantigen‑encoding pathogenicity islands SaPI
2,183,347	T→G	D55E (GAT→GAG)	→	Integrase, superantigen‑encoding pathogenicity islands SaPI
2,183,410	T→A	A76A (GCT→GCA)	→	Integrase, superantigen‑encoding pathogenicity islands SaPI
2,183,413	C→T	N77N (AAC→AAT)	→	Integrase, superantigen‑encoding pathogenicity islands SaPI
2,183,416	A→C	E78D (GAA→GAC)	→	Integrase, superantigen‑encoding pathogenicity islands SaPI
2,183,425	A→G	V81V (GTA→GTG)	→	Integrase, superantigen‑encoding pathogenicity islands SaPI
2,183,428	T→C	S82S (AGT→AGC)	→	Integrase, superantigen‑encoding pathogenicity islands SaPI
2,183,456	A→C	N92H (AAC→CAC)	→	Integrase, superantigen‑encoding pathogenicity islands SaPI
2,183,458	C→T	N92N (AAC→AAT)	→	Integrase, superantigen‑encoding pathogenicity islands SaPI
2,183,461	C→T	H93H (CAC→CAT)	→	Integrase, superantigen‑encoding pathogenicity islands SaPI
2,183,464	C→T	A94A (GCC→GCT)	→	Integrase, superantigen‑encoding pathogenicity islands SaPI
2,183,503	T→A	N107K (AAT→AAA)	→	Integrase, superantigen‑encoding pathogenicity islands SaPI
2,183,512	A→T	E110D (GAA→GAT)	→	Integrase, superantigen‑encoding pathogenicity islands SaPI
2,183,518	A→G	Q112Q (CAA→CAG)	→	Integrase, superantigen‑encoding pathogenicity islands SaPI
2,183,540	2 bp→AT	coding (358‑359/1173 nt)	→	Integrase, superantigen‑encoding pathogenicity islands SaPI
2,183,573	A→G	I131V (ATA→GTA)	→	Integrase, superantigen‑encoding pathogenicity islands SaPI
2,183,576	G→A	A132T (GCC→ACC)	→	Integrase, superantigen‑encoding pathogenicity islands SaPI
2,183,605	A→G	A141A (GCA→GCG)	→	Integrase, superantigen‑encoding pathogenicity islands SaPI
2,183,608	C→T	Y142Y (TAC→TAT)	→	Integrase, superantigen‑encoding pathogenicity islands SaPI
2,183,638	C→T	S152S (AGC→AGT)	→	Integrase, superantigen‑encoding pathogenicity islands SaPI
2,183,666	A→G	I162V (ATT→GTT)	→	Integrase, superantigen‑encoding pathogenicity islands SaPI
2,183,743	2 bp→AA	coding (561‑562/1173 nt)	→	Integrase, superantigen‑encoding pathogenicity islands SaPI
2,183,749	T→C	A189A (GCT→GCC)	→	Integrase, superantigen‑encoding pathogenicity islands SaPI
2,183,767	C→A	P195P (CCC→CCA)	→	Integrase, superantigen‑encoding pathogenicity islands SaPI
2,183,773	C→T	N197N (AAC→AAT)	→	Integrase, superantigen‑encoding pathogenicity islands SaPI
2,183,779	T→C	F199F (TTT→TTC)	→	Integrase, superantigen‑encoding pathogenicity islands SaPI
[truncated: 133 more rows]

## Sheet: t021#02 and t021#04
Position (bp)	Mutation on nucleotide level	Effect on the amino acid level (codon change)	Orientation	Gene function
161.771	T→C	K181E (AAA→GAA)	←	Pyruvate decarboxylase (EC 4.1.1.1); Alpha‑keto‑acid decarboxylase (EC 4.1.1.‑)
231.162	G→T	A36S (GCA→TCA)	→	Galactitol‑1‑phosphate 5‑dehydrogenase (EC 1.1.1.251)
327.212	T→C	N142N (AAT→AAC)	→	Glyoxalase family protein
365.06	G→T	intergenic (–/–)	– / –	–/–
476.174	A→G	intergenic (–/–)	– / –	–/–
479.028	C→A	A19E (GCA→GAA)	→	Protein of unknown function identified by role in sporulation (SpoVG)
618.756	C→A	intergenic (–/–)	– / –	–/–
833.499	(T)9→8	intergenic (–/–)	– / –	–/–
886.94	A→T	K189N (AAA→AAT)	→	D‑alanyl transfer protein DltB
937.882	T→C	N266S (AAC→AGC)	←	LysR family regulatory protein
974.453	C→T	A18V (GCA→GTA)	→	Similar to ribosomal large subunit pseudouridine synthase D, Bacillus subtilis YjbO type
994.545	A→C	K128Q (AAA→CAA)	→	Serine protease, DegP/HtrA, do‑like (EC 3.4.21.‑)
1,011,170	T→G	Y144D (TAT→GAT)	→	Heme ABC type transporter HtsABC, heme‑binding protein
1,033,331	+A	intergenic (–/–)	– / –	–/–
1,052,022	G→A	H191Y (CAT→TAT)	←	Transmembrane component YkoC of energizing module of thiamin‑regulated ECF transporter for HydroxyMethylPyrimidine
1,323,610	(A)6→7	coding (1/186 nt)	→	FIG01107943: hypothetical protein
1,393,590	T→G	Y218D (TAT→GAT)	→	Anthranilate synthase, aminase component (EC 4.1.3.27)
1,429,435	A→G	E196G (GAA→GGA)	→	5‑bromo‑4‑chloroindolyl phosphate hydrolysis protein
1,654,505	(T)6→7	coding (1336/1347 nt)	←	DEAD‑box ATP‑dependent RNA helicase CshB (EC 3.6.4.13)
1,660,572	A→C	T141T (ACT→ACG)	←	DNA primase (EC 2.7.7.‑)
1,903,872	(CT)3→4	intergenic (–/–)	– / –	–/–
2,108,199	G→A	G128D (GGC→GAC)	→	Aspartate aminotransferase (EC 2.6.1.1)
2,113,766	(A)8→7	intergenic (–/–)	– / –	–/–
2,208,801	A→C	D83A (GAT→GCT)	→	Dihydroxy‑acid dehydratase (EC 4.2.1.9)
2,357,127	G→A	A238V (GCG→GTG)	←	Hypothetical protein SAV2178
2,451,241	T→G	C11G (TGT→GGT)	→	Urease accessory protein UreG
2,523,450	T→G	Y111D (TAT→GAT)	→	Sensor histidine kinase colocalized with HrtAB transporter
2,627,680	"+14,199"			19 genes(14.2 kb transposon)

## Sheet: t021#04 and t021#06
Position (bp)	Mutation on nucleotide level	Effect on the amino acid level (codon change)	Orientation	Gene function
232.575	G→T	G98C (GGT→TGT)	→	Galactitol‑1‑phosphate 5‑dehydrogenase (EC 1.1.1.251)
288.621	A→G	intergenic NA	NA	–/–
478.503	A→G	*264* (TAA→TGA)	→	PurR: transcription regulator associated with purine metabolism
479.028	A→C	E19A (GAA→GCA)	→	Protein of unknown function identified by role in sporulation (SpoVG)
484.932	G→A	D389N (GAC→AAC)	→	Transcription‑repair coupling factor
590.615	A→T	intergenic NA	NA	–/–
702.808	(T)8→7	coding (203/744 nt)	←	Replication‑associated protein
1,023,595	G→A	G279G (GGC→GGT)	←	membrane protein, putative
1,343,088	A→G	S350S (AGT→AGC)	←	Aspartokinase (EC 2.7.2.4)
1,429,435	G→A	G196E (GGA→GAA)	→	5‑bromo‑4‑chloroindolyl phosphate hydrolysis protein
1,496,570	T→A	G38G (GGA→GGT)	←	Probable 5'‑3' exonuclease Bsu YpcP
1,535,070	T→C	L18S (TTA→TCA)	→	hypothetical protein
1,613,085	T→C	T451A (ACG→GCG)	←	6‑phosphogluconate dehydrogenase, decarboxylating (EC 1.1.1.44)
1,654,506	(T)7→6	coding (1336/1392 nt)	←	DEAD‑box ATP‑dependent RNA helicase CshB (EC 3.6.4.13)
1,944,870	A→T	Y251N (TAT→AAT)	←	Enterotoxin, phage associated
2,064,114	G→A	N226N (AAC→AAT)	←	DNA polymerase IV (EC 2.7.7.7)
2,108,193	A→G	D128G (GAC→GGC)	→	Aspartate aminotransferase (EC 2.6.1.1)
2,191,223	A→G	intergenic NA	NA	–/–
2,478,275	(A)7→6	intergenic NA	NA	–/–
2,497,933	G→A	S93F (TCT→TTT)	←	Ribose 5‑phosphate isomerase A (EC 5.3.1.6)
2,529,378	(TTC)3→2	coding (451‑453/1479 nt)	←	Malate:quinone oxidoreductase (EC 1.1.5.4)
2,624,476	C→A	intergenic NA	NA	–/–
2,645,804	G→A	Q83* (CAA→TAA)	←	YbbL ABC transporter ATP‑binding protein

## Sheet: t021#06 and t021#07
Position (bp)	Mutation on nucleotide level	Effect on the amino acid level (codon change)	Orientation	Gene function
232.575	T→G	C98G (TGT→GGT)	→	Galactitol‑1‑phosphate 5‑dehydrogenase (EC 1.1.1.251)
288.621	G→A	intergenic NA	NA	–/–
478.503	G→A	*259* (TGA→TAA)	→	PurR: transcription regulator associated with purine metabolism
484.932	A→G	N389D (AAC→GAC)	→	Transcription‑repair coupling factor
590.615	T→A	intergenic NA	NA	–/–
702.807	(T)7→8	coding (203/255 nt)	←	Replication‑associated protein
945.855	1946 bp→33 bp	The deletion was checked by generating an CLC alignment and by manual observation within the Mauve Alignment of the isolates of 2000 and 2002. After the inspection the deletion was not taken into account for further analysis.
1,023,595	A→G	G279G (GGT→GGC)	←	membrane protein, putative
1,201,358	T→C	N138N (AAT→AAC)	→	Serine/threonine protein kinase PrkC, regulator of stationary phase
1,343,088	G→A	S350S (AGC→AGT)	←	Aspartokinase (EC 2.7.2.4)
1,496,570	A→T	G38G (GGT→GGA)	←	Probable 5'‑3' exonuclease Bsu YpcP
1,535,070	C→T	intergenic NA	NA	–/–
1,613,085	C→T	A451T (GCG→ACG)	←	6‑phosphogluconate dehydrogenase, decarboxylating (EC 1.1.1.44)
1,867,904	G→A	E31K (GAA→AAA)	→	NAD(FAD)‑utilizing dehydrogenases
1,944,869	T→A	N251Y (AAT→TAT)	←	Enterotoxin, phage associated
1,969,077	Δ2 bp	coding (790‑791/822 nt)	→	Similar to ribosomal large subunit pseudouridine synthase D, Bacillus subtilis YhcT type
2,012,463	G→A	I566I (ATC→ATT)	←	Putative major teichoic acid biosynthesis protein C
2,064,113	A→G	N226N (AAT→AAC)	←	DNA polymerase IV (EC 2.7.7.7)
2,191,222	G→A	intergenic NA	NA	–/–
2,478,273	(A)6→7	intergenic NA	NA	–/–
2,497,931	A→G	F93S (TTT→TCT)	←	Ribose 5‑phosphate isomerase A (EC 5.3.1.6)
2,529,375	(TTC)2→3	coding (451/1476 nt)	←	Malate:quinone oxidoreductase (EC 1.1.5.4)
2,624,471	C→A	intergenic NA	NA	–/–
2,645,799	A→G	*83Q (TAA→CAA)	←	YbbL ABC transporter ATP‑binding protein

## Sheet: t021#07 and t021#08
Position (bp)	Mutation on nucleotide level	Effect on the amino acid level (codon change)	Orientation	Gene function
571.762	A→G	S1205S (TCA→TCG)	→	Adhesin of unknown specificity SdrD
945.856	N→G	intergenic (NA)	NA	NA
1,020,028	G→A	I142I (ATC→ATT)	←	Staphopain B precursor (EC 3.4.22.‑)
1,777,440	A→G	F95F (TTT→TTC)	←	Formamidopyrimidine‑DNA glycosylase (EC 3.2.2.23)
1,858,260	(T)8→7	coding (466/1758 nt)	←	Beta‑lactamase regulatory sensor‑transducer BlaR1
2,243,371	+A	coding (1745/2658 nt)	→	Osmosensitive K+ channel histidine kinase KdpD (EC 2.7.3.‑)

## Sheet: t021#02 and t021_2#02
Position (bp)	Mutation on nucleotide level	Effect on the amino acid level (codon change)	Orientation	Gene function

## Sheet: t021#04 and t021_2#04
Position (bp)	Mutation on nucleotide level	Effect on the amino acid level (codon change)	Orientation	Gene function

[truncated: 2 more sheets: t021#06 and t021_2#06, t021#07 and t021_2#07]
