# Supplementary material for: In vivo competition and horizontal gene transfer among distinct Staphylococcus aureus lineages as major drivers for adaptational changes during long-term persistence in humans
Source: BMC Microbiol. 2018 Oct 22;18:152. doi: 10.1186/s12866-018-1308-3 (PMC6198438; doi:10.1186/s12866-018-1308-3)
Supplement: Supplementary file 8 — SNPs and InDels between the isolates of the t331 lineage. The mutations were detected with the “Basic Variant Detection” implemented in the CLC Genomics Workbench 8.0.5. SNP stands for single nucletiode polymorphism, MNP for multi nucleotide polymorphism; fs is the abbreviation of frameshift. For MNPs, every changed base is counted as a SNP in Fig. 5. It is also given if a SNP is synonymous or non-synonymous. If the SNP changes the amino acid, the new amino acid is reported. The nomenclature of the sequence variants can be viewed on http://www.hgvs.org/mutnomen/. (XLSX 30 kb) [file 12866_2018_1308_MOESM8_ESM.xlsx]

## Sheet: Legend Additional File 8
Additional File 8.SNPs and InDels between the isolates of the t331 lineage. The mutations were detected with the “Basic Variant Detection” implemented in the CLC Genomics Workbench 8.0.5. SNP, single nucletiode polymorphism; MNP, multi nucleotide polymorphism; fs, frameshift. For MNPs, every changed base is counted as a SNP in Figure 5. It is also given if a SNP is synonymous or non-synonymous. I…

## Sheet: t331#01 and t331_02#01
Contig	Position	Mutation	Reference nucleotide	New nucleotide	Gene	Amino acid change
contig_17	42963	SNP	A	C	tRNA: tRNA-Gly-GCC
contig_17	42990	SNP	A	C	tRNA: tRNA-Gly-GCC
contig_17	43031	SNP	A	C	tRNA: tRNA-Leu-TAG
contig_3	61771	SNP	A	G	CDS: Uncharacterized protein Bsub YpbR	Uncharacterized protein Bsub YpbR:p.Leu678Ser
contig_3	103756	SNP	C	T	CDS: Elastin binding protein EbpS	Elastin binding protein EbpS:p.Gly42Glu
contig_3	170894	SNP	T	A	CDS: Endonuclease IV (EC 3.1.21.2)	Endonuclease IV (EC 3.1.21.2):p.Glu265Asp
contig_3	408777	Deletion	G	-
contig_3	408789	SNP	T	C
contig_3	408792	Insertion	-	A
contig_3	422131	SNP	T	A	CDS: Hypothetical protein SAV1799	Hypothetical protein SAV1799:p.Phe30Ile
contig_3	422143	SNP	T	A	CDS: Hypothetical protein SAV1799	Hypothetical protein SAV1799:p.Leu34Ile
contig_3	422148	SNP	A	T	CDS: Hypothetical protein SAV1799	Hypothetical protein SAV1799:p.Leu35Phe
contig_3	422162	SNP	C	T	CDS: Hypothetical protein SAV1799	Hypothetical protein SAV1799:p.Ser40Leu
contig_3	422182	SNP	A	T	CDS: Hypothetical protein SAV1799	Hypothetical protein SAV1799:p.Ser47Cys
contig_9	159	SNP	T	G	tRNA: tRNA-Glu-TTC
contig_9	174	SNP	A	G	tRNA: tRNA-Glu-TTC
contig_9	176	SNP	T	G	tRNA: tRNA-Glu-TTC
contig_36	44	SNP	G	A	CDS: Transcription termination factor Rho	Transcription termination factor Rho:p.Ala121Val
contig_36	47	SNP	A	G	CDS: Transcription termination factor Rho	Transcription termination factor Rho:p.Ile120Thr
contig_36	53	SNP	G	A	CDS: Transcription termination factor Rho	Transcription termination factor Rho:p.Thr118Ile
contig_36	80	SNP	A	G	CDS: Transcription termination factor Rho	Transcription termination factor Rho:p.Val109Ala
contig_36	95	SNP	A	G	CDS: Transcription termination factor Rho	Transcription termination factor Rho:p.Ile104Thr
contig_6	11543	SNP	C	G	CDS: Staphylocoagulase	Staphylocoagulase:p.Lys564Asn
contig_6	11555	SNP	G	A	CDS: Staphylocoagulase
contig_6	11579	SNP	A	G	CDS: Staphylocoagulase
contig_6	11583	SNP	C	G	CDS: Staphylocoagulase	Staphylocoagulase:p.Gly551Ala
contig_6	11585	SNP	G	A	CDS: Staphylocoagulase
contig_6	11609	SNP	T	C	CDS: Staphylocoagulase
contig_6	11614	SNP	T	C	CDS: Staphylocoagulase	Staphylocoagulase:p.Lys541Glu
contig_6	11633	SNP	T	C	CDS: Staphylocoagulase
contig_6	119813	SNP	T	C	CDS: Manganese superoxide dismutase (EC 1.15.1.1)	Manganese superoxide dismutase (EC 1.15.1.1):p.Glu86Gly
contig_6	119818	SNP	G	A	CDS: Manganese superoxide dismutase (EC 1.15.1.1)
contig_6	119839	SNP	A	C	CDS: Manganese superoxide dismutase (EC 1.15.1.1)
contig_12	42800	SNP	C	A	CDS: Predicted cell-wall-anchored protein SasA (LPXTG motif)	Predicted cell-wall-anchored protein SasA (LPXTG motif):p.Gly75Cys
contig_21	20	SNP	G	A	rRNA: rRNA
contig_21	413	SNP	G	A	rRNA: rRNA
contig_21	1167	SNP	G	A	rRNA: rRNA
contig_21	1566	SNP	A	C
contig_10	85	Deletion	TT	-
contig_10	89	MNP	AA	CT
contig_10	113	SNP	G	A	CDS: Putrescine transport ATP-binding protein PotA (TC 3.A.1.11.1)	Putrescine transport ATP-binding protein PotA (TC 3.A.1.11.1):p.Tyr32Phe
contig_2	346728	SNP	T	A
					CDS: Transcription termination factor Rho	Transcription termination factor Rho:p.Val85Met
contig_2	545166	Deletion	CCCAACATAGAAG	-	CDS: Transcription termination factor Rho	Transcription termination factor Rho:p.Thr84Ile
contig_2	561635	SNP	C	T	CDS: Transcription termination factor Rho	Transcription termination factor Rho:p.Thr64Ile
contig_2	561637	SNP	G	A	CDS: Transcription termination factor Rho	Transcription termination factor Rho:p.Gln63Pro
contig_2	561697	SNP	G	A	CDS: Transcription termination factor Rho	Transcription termination factor Rho:p.Ile60Thr
contig_2	561700	SNP	T	G	CDS: Transcription termination factor Rho	Transcription termination factor Rho:p.Ile58Thr
contig_2	561709	SNP	A	G	CDS: Transcription termination factor Rho	Transcription termination factor Rho:p.Ala49Val
contig_2	561715	SNP	A	G	CDS: Transcription termination factor Rho	Transcription termination factor Rho:p.Thr48Gln
contig_2	561742	SNP	G	A	CDS: Transcription termination factor Rho	Transcription termination factor Rho:p.Gln39Pro
contig_2	561745	MNP	GT	TG	CDS: Transcription termination factor Rho	Transcription termination factor Rho:p.Ile34Thr
contig_2	561772	SNP	T	G	CDS: Transcription termination factor Rho	Transcription termination factor Rho:p.Ala25Val
contig_2	561787	SNP	A	G
contig_2	561814	SNP	G	A
contig_2	561895	SNP	G	A
contig_2	561898	SNP	T	G
contig_2	561901	SNP	A	G
contig_2	561904	SNP	G	A	CDS: Fibronectin binding protein FnbA
contig_2	561907	SNP	G	A	CDS: AraC family regulatory protein	AraC family regulatory protein:p.Leu567Pro
contig_5	81565	SNP	T	C	CDS: AraC family regulatory protein	AraC family regulatory protein:p.Tyr563Asn
contig_5	204308	SNP	A	G	CDS: AraC family regulatory protein	AraC family regulatory protein:p.Leu559Phe
contig_5	204321	SNP	A	T	CDS: AraC family regulatory protein	AraC family regulatory protein:p.Ser558Phe
contig_5	204331	SNP	C	A	CDS: AraC family regulatory protein
contig_5	204335	SNP	G	A
contig_5	204376	SNP	G	C	CDS: Ribosomal subunit interface protein
contig_4	132	SNP	A	G
contig_4	17468	SNP	G	A
contig_4	64520	Insertion	-	ATTCTTAGTTCG
contig_4	94050	Insertion	-	TTATCATCAGCTA
contig_4	115390	SNP	A	T	CDS: FIG01107875:_hypothetical protein	FIG01107875: hypothetical protein:p.Phe143Leu

## Sheet: t331_02#01 and t331#03
Contig	Position	Mutation	Reference nucleotide	New nucleotide	Gene	Amino acid change
contig_3	108873	SNP	T	A
contig_3	108880	MNP	CG	AA
contig_16	21	SNP	T	C	rRNA: rRNA
contig_27	129	SNP	G	A
contig_27	413	Insertion	-	C
contig_27	414	SNP	G	A
contig_27	424	SNP	T	A
contig_27	432	SNP	A	G
contig_27	434	SNP	C	G
contig_15	55	SNP	A	G
contig_15	64	SNP	T	A
contig_15	75	SNP	A	C
contig_15	4513	SNP	G	A	rRNA: rRNA
contig_28	89	MNP	GT	TA
contig_28	93	SNP	C	T
contig_28	98	MNP	TTTC	CAAT
contig_32	21	SNP	G	A
contig_32	24	Insertion	-	TAA
contig_32	32	MNP	TT	AA
contig_32	116	Deletion	A	-
contig_2	969705	MNP	AG	GA
contig_2	986181	MNP	CT	TG
contig_1	100864	SNP	A	G	CDS: Adhesin of unknown specificity SdrE,_similar to bone sialoprotein-binding protein Bbp
contig_1	100885	SNP	G	A	CDS: Adhesin of unknown specificity SdrE,_similar to bone sialoprotein-binding protein Bbp
contig_1	100906	SNP	G	A	CDS: Adhesin of unknown specificity SdrE,_similar to bone sialoprotein-binding protein Bbp
contig_1	100915	SNP	C	T	CDS: Adhesin of unknown specificity SdrE,_similar to bone sialoprotein-binding protein Bbp
contig_1	100948	SNP	G	A	CDS: Adhesin of unknown specificity SdrE,_similar to bone sialoprotein-binding protein Bbp
contig_1	100954	SNP	A	G	CDS: Adhesin of unknown specificity SdrE,_similar to bone sialoprotein-binding protein Bbp
contig_1	104654	SNP	A	G
contig_1	104657	SNP	G	A
contig_1	156316	Deletion	C	-
contig_1	156519	Insertion	-	TT
contig_1	156521	MNP	AA	CT
contig_7	47	SNP	T	C
contig_7	53	SNP	T	C
contig_7	56	SNP	C	T
contig_7	59	SNP	A	C
contig_7	283	SNP	C	T
contig_7	322	SNP	A	C
contig_7	362	SNP	T	C
contig_7	365	SNP	C	T
contig_7	374	MNP	AG	CA
contig_7	377	SNP	T	C
contig_7	380	SNP	C	T
contig_7	383	SNP	T	C
contig_7	389	SNP	T	C
contig_7	395	SNP	C	T
contig_7	401	SNP	C	T
contig_7	416	SNP	T	C
contig_7	434	SNP	T	C
contig_19	150220	MNP	TG	AA	CDS: FIG01107884:_hypothetical protein	FIG01107884: hypothetical protein:p.His6_Arg7delinsHis*
contig_5	11727	SNP	C	T	CDS: Staphylocoagulase	Staphylocoagulase:p.Glu568Lys
contig_5	11769	SNP	T	G	CDS: Staphylocoagulase	Staphylocoagulase:p.Lys554Gln
contig_5	11777	MNP	CG	GC	CDS: Staphylocoagulase	Staphylocoagulase:p.Arg551Ala
contig_5	11808	SNP	C	T	CDS: Staphylocoagulase	Staphylocoagulase:p.Glu541Lys
contig_5	120033	SNP	C	A	CDS: Manganese superoxide dismutase (EC 1.15.1.1)
contig_4	286211	SNP	C	T	CDS: FIG01107884:_hypothetical protein	FIG01107884: hypothetical protein:p.Gly29Asp
contig_9	76	SNP	A	G
contig_9	79	SNP	T	C
contig_9	88	SNP	G	A
contig_9	91	SNP	G	T
contig_9	105	SNP	A	G
contig_9	64493	Insertion	-	ATTCTTAGTTCG
contig_9	92677	Insertion	-	A	CDS: FIG01108122:_hypothetical protein
contig_9	94023	Insertion	-	TTATCATCAGCTA	CDS: FIG01108121:_hypothetical protein	FIG01108121: hypothetical protein:p.Lys137fs
contig_21	43393	MNP	AG	GA
CF401t331-SA-MS250_S14_L001_R1_001_(paired)_contig_8_consensus mapping	4	SNP	C	A
contig_8	10	MNP	GT	AC
CF401t331-SA-MS250_S14_L001_R1_001_(paired)_contig_8_consensus mapping	13	SNP	G	T
contig_17	498	SNP	A	T
contig_17	500	SNP	C	G
contig_17	506	MNP	CT	TG	rRNA: rRNA
contig_17	511	SNP	C	T	rRNA: rRNA

## Sheet: t331#03 and t331#06
Contig	Position	Mutation	Reference nucleotide	New nucleotide	gene/amino acid change	amino acid change
contig_32	21	SNP	C	T
contig_46	437	Deletion	A	-	CDS: FIG017917:_hypothetical protein	FIG017917: hypothetical protein:p.Lys2fs
contig_4	2845	SNP	C	T
contig_1	54765	SNP	G	A	CDS: metallo-beta-lactamase family protein
contig_1	65320	MNP	AA	CT	CDS: TolA protein	TolA protein:p.Glu142Ala
contig_1	65357	SNP	A	G	CDS: TolA protein
contig_1	142552	SNP	G	A	CDS: FIG01108619:_hypothetical protein	FIG01108619: hypothetical protein:p.Ala21Thr
contig_1	193308	SNP	C	A	CDS: Tetratricopeptide repeat (TPR) family protein	Tetratricopeptide repeat (TPR) family protein:p.Leu74Ile
contig_1	223775	SNP	A	G	CDS: DNA polymerase III delta subunit (EC 2.7.7.7)
contig_1	315063	SNP	G	A	CDS: hypothetical protein within a prophage	hypothetical protein within a prophage:p.Gly404Glu
contig_1	378276	SNP	G	A	CDS: Putative Staphylococcal surface anchored protein
contig_1	541810	SNP	C	A	CDS: putative superinfection immunity protein	putative superinfection immunity protein:p.Ser151*
contig_10	28182	Deletion	A	-	CDS: FIG01108121:_hypothetical protein	FIG01108121: hypothetical protein:p.Lys137fs
contig_10	29529	Insertion	-	TTATCATCAGCTA
contig_6	6	SNP	C	G
contig_6	26	SNP	T	A
contig_6	36	SNP	T	G
contig_6	40	SNP	C	A
contig_6	48	SNP	T	C
contig_6	132657	SNP	C	T	CDS: Siderophore staphylobactin biosynthesis protein SbnF @ Siderophore synthetase superfamily,_group C	Siderophore staphylobactin biosynthesis protein SbnF @ Siderophore synthetase superfamily, group C:p.Gly357Ser
contig_6	155556	SNP	A	T	CDS: Sodium-dependent phosphate transporter	Sodium-dependent phosphate transporter:p.Tyr430Phe
contig_19	9452	Deletion	C	-
contig_19	9455	Deletion	CGTTTCCC	-
contig_19	9468	Deletion	TGCATC	-
contig_19	9477	SNP	T	A
contig_19	9488	MNP	GAA	AGG
contig_3	56193	SNP	C	T	CDS: Transcriptional regulator,_MerR family	Transcriptional regulator, MerR family:p.Thr229Met
contig_3	108351	SNP	C	T	CDS: Carboxylesterase type B (EC 3.1.1.-)	Carboxylesterase type B (EC 3.1.1.-):p.Gly113Asp
contig_3	243237	Insertion	-	A
contig_5	15064	Insertion	-	C
contig_5	15067	SNP	A	T
contig_5	15076	MNP	AT	TC
contig_5	15093	Insertion	-	A
contig_5	15095	SNP	C	T
contig_5	15105	SNP	G	A
contig_5	15125	SNP	A	G
contig_5	15130	SNP	A	T
contig_5	15132	SNP	T	A
contig_5	15152	MNP	GA	TG
contig_5	15157	SNP	A	G
contig_5	15159	MNP	TC	AG
contig_5	15175	MNP	CA	TG
contig_5	15182	SNP	T	C
contig_5	57173	SNP	C	G
contig_5	149878	SNP	C	T	CDS: Na+/H+ antiporter	Na+/H+ antiporter:p.Gly254Asp
contig_13	17149	SNP	G	T	CDS: Biosynthetic Aromatic amino acid aminotransferase beta (EC 2.6.1.57)	Biosynthetic Aromatic amino acid aminotransferase beta (EC 2.6.1.57):p.Glu193*
contig_13	47765	SNP	C	T	CDS: Protein export cytoplasm protein SecA ATPase RNA helicase (TC 3.A.5.1.1)	Protein export cytoplasm protein SecA ATPase RNA helicase (TC 3.A.5.1.1):p.Pro69Ser
contig_17	17422	SNP	G	A	CDS: Osmosensitive K+ channel histidine kinase KdpD (EC 2.7.3.-)	Osmosensitive K+ channel histidine kinase KdpD (EC 2.7.3.-):p.Trp336*
contig_14	948	SNP	A	G
contig_14	6201	SNP	G	A	CDS: Triacylglycerol lipase (EC 3.1.1.3)
contig_14	21247	SNP	A	T	CDS: Collagen binding protein Cna	Collagen binding protein Cna:p.Asn697Lys
contig_14	30464	SNP	C	T
contig_15	14039	SNP	A	G	CDS: FIG01108275:_hypothetical protein	FIG01108275: hypothetical protein:p.Met3Thr
contig_15	57161	SNP	G	A
contig_15	100055	Deletion	TGCTC	-	CDS: Poly(glycerol-phosphate) alpha-glucosyltransferase (EC 2.4.1.52)	Poly(glycerol-phosphate) alpha-glucosyltransferase (EC 2.4.1.52):p.Glu106fs
contig_15	100829	SNP	C	T	CDS: Adhesin of unknown specificity SdrE,_similar to bone sialoprotein-binding protein Bbp	Adhesin of unknown specificity SdrC:p.Asp778Gly
contig_15	104647	SNP	T	C	CDS: Adhesin of unknown specificity SdrC
contig_15	104697	SNP	T	C	CDS: Adhesin of unknown specificity SdrC
contig_15	156272	SNP	A	G
contig_15	156276	SNP	G	A
contig_15	156279	SNP	C	A
contig_15	156377	SNP	A	T
contig_15	156538	Deletion	AC	-
contig_15	156621	SNP	A	G
contig_9	53556	SNP	C	A	CDS: LSU ribosomal protein L4p (L1e)	LSU ribosomal protein L4p (L1e):p.Gln148Lys
contig_9	60775	SNP	G	A	CDS: LSU ribosomal protein L30p (L7e)	LSU ribosomal protein L30p (L7e):p.Ala42Thr
contig_30	21	SNP	T	C	rRNA: rRNA
contig_20	3	SNP	C	A
contig_20	6	SNP	A	C	CDS: Cardiolipin synthetase (EC 2.7.8.-)	Cardiolipin synthetase (EC 2.7.8.-):p.*135Glu
contig_20	10	SNP	A	T	CDS: Cardiolipin synthetase (EC 2.7.8.-)	Cardiolipin synthetase (EC 2.7.8.-):p.Tyr133*
contig_20	12	SNP	A	C	CDS: Cardiolipin synthetase (EC 2.7.8.-)	Cardiolipin synthetase (EC 2.7.8.-):p.Tyr133Asp
contig_20	16	SNP	T	C	CDS: Cardiolipin synthetase (EC 2.7.8.-)
contig_20	19	SNP	C	T	CDS: Cardiolipin synthetase (EC 2.7.8.-)
contig_23	140	SNP	A	G
contig_23	146	SNP	C	A
contig_23	161	SNP	C	T
contig_23	170	SNP	A	G
contig_23	212	SNP	A	G
contig_24	45	Insertion	-	TT
contig_24	47	MNP	AA	CT
contig_24	71	SNP	G	A
contig_24	2202	SNP	C	T	rRNA: rRNA
contig_41	186	SNP	C	T
contig_26	36	SNP	A	G
contig_26	81	Insertion	-	TTA
contig_26	83	SNP	C	T
contig_43	21	SNP	G	A
contig_43	24	Insertion	-	TAA
contig_43	32	MNP	TT	AA
contig_43	116	Deletion	A	-
contig_11	100998	SNP	C	T	CDS: Pseudouridine 5'-phosphate glycosidase	Pseudouridine 5'-phosphate glycosidase:p.Val87Ile

## Sheet: t331#06 and t331#08
Contig	Position	Mutation	Reference nucleotide	New nucleotide	gene	amino acid change
contig_7	3007	SNP	C	T
contig_19	2031	SNP	A	C
contig_19	2037	Insertion	-	A
contig_19	2041	MNP	AG	CT
contig_19	2049	MNP	GA	TT
contig_19	2054	SNP	A	T
contig_19	2058	Deletion	G	-
contig_19	2062	Insertion	-	G
contig_19	2067	SNP	A	G
contig_19	2069	SNP	A	T
contig_19	2078	SNP	T	C
contig_19	2082	SNP	C	T
contig_19	2087	SNP	C	T
contig_19	2089	SNP	T	G
contig_19	2105	Deletion	A	-
contig_19	2113	SNP	T	A
contig_19	2127	Deletion	G	-
contig_19	2136	SNP	A	T
contig_19	2140	SNP	A	T
contig_19	2160	SNP	T	A	CDS: Cold shock protein CspC
contig_19	2172	SNP	T	C	CDS: Cold shock protein CspC
contig_19	2200	MNP	AG	CA	CDS: Cold shock protein CspC	Cold shock protein CspC:p.Arg20Gln
contig_19	2206	SNP	G	A	CDS: Cold shock protein CspC	Cold shock protein CspC:p.Asp22Asn
contig_19	2211	MNP	TA	CG	CDS: Cold shock protein CspC	Cold shock protein CspC:p.Gly23_Ser24delinsGlyGly
contig_19	2214	SNP	C	A	CDS: Cold shock protein CspC	Cold shock protein CspC:p.Ser24Arg
contig_19	2229	SNP	C	T	CDS: Cold shock protein CspC
contig_19	2274	SNP	C	T	CDS: Cold shock protein CspC
contig_12	102	Deletion	A	-
contig_8	24	Insertion	-	T
contig_8	95	SNP	A	T
contig_14	17	SNP	T	C
contig_14	85	SNP	G	A
contig_14	97	SNP	C	T
contig_6	103	SNP	A	T
contig_6	109	SNP	A	T
contig_6	130	SNP	C	T
contig_6	163	SNP	C	T	CDS: Fibronectin binding protein FnbB
contig_6	166	SNP	C	T	CDS: Fibronectin binding protein FnbB
contig_6	193	SNP	C	T	CDS: Fibronectin binding protein FnbB
contig_6	210	MNP	GC	TT	CDS: Fibronectin binding protein FnbB	Fibronectin binding protein FnbB:p.Ser25Ile
contig_6	214	SNP	C	T	CDS: Fibronectin binding protein FnbB
contig_6	217	SNP	C	T	CDS: Fibronectin binding protein FnbB
contig_6	220	SNP	A	G	CDS: Fibronectin binding protein FnbB
contig_6	226	SNP	C	T	CDS: Fibronectin binding protein FnbB
contig_6	229	SNP	A	G	CDS: Fibronectin binding protein FnbB
contig_6	247	SNP	C	T	CDS: Fibronectin binding protein FnbB
contig_6	250	SNP	A	G	CDS: Fibronectin binding protein FnbB
contig_6	253	SNP	G	T	CDS: Fibronectin binding protein FnbB
contig_6	271	SNP	C	T	CDS: Fibronectin binding protein FnbB
contig_6	289	SNP	C	T	CDS: Fibronectin binding protein FnbB
contig_6	295	SNP	C	T	CDS: Fibronectin binding protein FnbB
contig_6	298	SNP	C	T	CDS: Fibronectin binding protein FnbB
contig_6	310	SNP	C	T	CDS: Fibronectin binding protein FnbB
contig_6	324	SNP	A	T	CDS: Fibronectin binding protein FnbB	Fibronectin binding protein FnbB:p.Asn63Ile
contig_6	328	SNP	C	T	CDS: Fibronectin binding protein FnbB
contig_6	331	SNP	C	T	CDS: Fibronectin binding protein FnbB
contig_6	334	SNP	A	G	CDS: Fibronectin binding protein FnbB
contig_6	340	SNP	C	T	CDS: Fibronectin binding protein FnbB
contig_6	355	SNP	A	G	CDS: Fibronectin binding protein FnbB
contig_6	379	SNP	A	T	CDS: Fibronectin binding protein FnbB	Fibronectin binding protein FnbB:p.Gln81His
contig_6	382	SNP	C	T	CDS: Fibronectin binding protein FnbB
contig_6	391	SNP	C	T	CDS: Fibronectin binding protein FnbB
contig_6	421	SNP	A	T	CDS: Fibronectin binding protein FnbB	Fibronectin binding protein FnbB:p.Gln95His
contig_6	424	SNP	A	T	CDS: Fibronectin binding protein FnbB
contig_6	427	SNP	C	T	CDS: Fibronectin binding protein FnbB
contig_6	441	Deletion	A	-	CDS: Fibronectin binding protein FnbB	Fibronectin binding protein FnbB:p.Gln102fs
contig_6	442	SNP	A	T	CDS: Fibronectin binding protein FnbB	Fibronectin binding protein FnbB:p.Gln102His
contig_6	443	SNP	A	C	CDS: Fibronectin binding protein FnbB	Fibronectin binding protein FnbB:p.Asn103His
contig_6	445	Deletion	C	-	CDS: Fibronectin binding protein FnbB	Fibronectin binding protein FnbB:p.Asn103fs
contig_6	482	SNP	A	T
contig_6	484	SNP	A	G
contig_6	494	SNP	C	T
contig_6	497	SNP	C	T
contig_6	506	MNP	CA	TG
contig_6	509	MNP	CA	TG
contig_6	515	SNP	C	T
contig_6	520	SNP	A	T
contig_6	554	SNP	C	T
contig_6	593	SNP	A	G
contig_6	608	SNP	G	A
contig_6	611	SNP	T	C
contig_6	617	Deletion	A	-
contig_6	620	MNP	CG	AA
contig_6	623	Insertion	-	C
contig_6	629	SNP	G	A
contig_6	638	SNP	G	A
contig_6	641	SNP	G	A
contig_6	650	SNP	A	G
contig_6	665	SNP	A	G
contig_6	671	SNP	G	A
contig_6	683	SNP	G	A
contig_6	689	SNP	A	G
contig_1	5694	SNP	C	T	CDS: FIG01108062:_hypothetical protein	FIG01108062: hypothetical protein:p.Gly17Ser
contig_16	495	SNP	A	T
contig_16	498	SNP	T	C
contig_16	507	SNP	A	G
contig_16	531	SNP	C	T
contig_16	546	SNP	G	A
contig_16	566	Deletion	C	-
